# Supplementary material for: A novel conserved mechanism for plant NLR protein pairs: the “integrated decoy” hypothesis
Source: Front Plant Sci. 2014 Nov 25;5:606. doi: 10.3389/fpls.2014.00606 (PMC4246468; doi:10.3389/fpls.2014.00606)
Supplement: Supplemental Table 1 — Manually identified C-terminal domains in RGA5 homologs. [file Table1.XLSX]

## Sheet: RGA5 homologs manual
Supplemental Table 1: Manually identified C-terminal domains in RGA5 homologs.
Genbank accessiona	Organism	Cultivar	Chromosome	Protein lenght	Extra-LRR domainb	N-terminal or central domainb	Reference
gi|218192821|gb|EEC75248.1|	Oryza sativa indica	93-11	3	1235	Isoprenoid Biosynthesis enzymes, Class 1; cl00210
gi|475576796|gb|EMT17640.1|	Aegilops tauschii	AL8/78	?	1042	Essential protein Yae1, N terminal; pfam09811
gi|473745389|gb|EMS45508.1|	Triticum urartu	G1812	?	1014	Essential protein Yae1, N terminal; pfam09811
gi|222616278|gb|EEE52410.1|	Oryza sativa japonica	Nipponbare	11	2157	BTB/POZ domain; pfam00651
gi|357139691|ref|XP_003571412.	Brachypodium distachyon	Bd21	3	1067	AP2 DNA binding domain
gi|474450702|gb|EMS68865.1|	Triticum urartu	G1812	?	1157	Hat family dimerization domain-containing protein-related (PTHR32166:SF13)
gi|473727456|gb|EMS45062.1|	Triticum urartu	G1812	?	1050	Beta-agarase, member of glycosyl hydrolase family 16 (found by ncbi blast)
gi|475457724|gb|EMT01897.1|	Aegilops tauschii	AL8/78	?	1116	not identified	Cdc37 N terminal kinase binding; cl03951
gi|40253367|dbj|BAD05298.1|	Oryza sativa japonica	Nipponbare	8	928	not identified	Bacterial protein of unknown function (DUF883)
gi|242070975|ref|XP_002450764.	Sorghum bicolor	BTx623	5	1080	Jacalin-like plant lectin domain
gi|125534442|gb|EAY80990.1|	Oryza sativa indica	93-11	11	1081	Jacalin-like plant lectin domain
gi|218190543|gb|EEC72970.1|	Oryza sativa indica	93-11	2	1072	Jacalin-like plant lectin domain
gi|48716580|dbj|BAD23250.1|	Oryza sativa japonica	Nipponbare	2	1072	Jacalin-like plant lectin domain
gi|473895926|gb|EMS48997.1|	Triticum urartu	G1812	?	1227	DUF3615
gi|222616772|gb|EEE52904.1|	Oryza sativa Japonica	Nipponbare	12	1181	peptidase C1; cl00298
gi|475470270|gb|EMT02356.1|	Aegilops tauschii	AL8/78	?	1333	not identified	Protein kinase domain; pfam00069 and Catalytic domain of Protein Kinases; cd00180 and MSP (Major sperm protein) domain; pfam00635
gi|475488084|gb|EMT03342.1|	Aegilops tauschii	AL8/78	?	1041	WRKY
gi|473724092|gb|EMS45007.1|	Triticum urartu	G1812	?	980	WRKY
gi|475605689|gb|EMT26167.1|	Aegilops tauschii	AL8/78	?	933	WRKY
gi|474443006|gb|EMS68456.1|	Triticum urartu	G1812	?	917	WRKY
gi|514807755|ref|XP_004978729.	Setaria italica	Yugu1	?	2210	NAM; no apical meristem (NAM) protein; pfam02365
gi|336088152|dbj|BAK39930.1| RGA5	Oryza sativa Japonica	Sasanishiki, Aichi-asahi	11	1116	HMA		Cesari et al., 2013
gi|125533863|gb|EAY80411.1| RGA5	Oryza sativa indica	93-11	11	1119	HMA		Cesari et al., 2013
gi|336088154|dbj|BAK39931.1| RGA5	Oryza sativa indica	Peh-kuh-tsao-tu, 93-11	11	1116	HMA		Cesari et al., 2013
gi|507722019|gb|AGM61351.1| RGA5-B	Oryza sativa Japonica	Sasanishiki	11	1071	HMA truncated		Cesari et al., 2013
gi|507722017|gb|AGM61350.1| RGA5-B	Oryza sativa indica	Co39	11	1069	HMA truncated		Cesari et al., 2013
gi|115484787|ref|NP_001067537.	Oryza sativa Japonica	Nipponbare	11	1301	DUF761; Cotton fibre expressed protein; pfam05553
gi|474091030|gb|EMS54858.1|	Triticum urartu	G1812	?	1273	Protein Kinases, catalytic domain; cl09925
gi|475581551|gb|EMT18865.1|	Aegilops tauschii	AL8/78	?	1311	Protein Kinases, catalytic domain; cl09925
gi|475570556|gb|EMT16053.1|	Aegilops tauschii	AL8/78	?	1009	Leucine-rich repeats (LRRs), ribonuclease inhibitor (RI)-like subfamily
gi|474204765|gb|EMS58638.1|	Triticum urartu	G1812	?	1536	CG-1 domain; pfam03859 and C-terminal, alpha helical domain of the Glutathione S-transferase family; cl02776
gi|474394943|gb|EMS65633.1|	Triticum urartu	G1813	?	1378	PP2Cc, Serine/threonine phosphatases, family 2C, catalytic domain; cd00143
gi|77549422|gb|ABA92219.1|	Oryza sativa Japonica	Nipponbare	11	1075	Cleavage site for pathogenic type III effector avirulence factor Avr; pfam05627
gi|222615748|gb|EEE51880.1|	Oryza sativa Japonica	Nipponbare	11	806	Cleavage site for pathogenic type III effector avirulence factor Avr; pfam05628
gi|514807921|ref|XP_004978809.	Setaria italica	Yugu1	?	1399	Protein Kinases, catalytic domain; cl09925
gi|514808411|ref|XP_004979046.	Setaria italica	Yugu1	?	972	WRKY (two WRKY domains)
gi|242068111|ref|XP_002449332.	Sorghum bicolor	BTx623	5	1345	Protein of unknown function (DUF640); pfam04852 and mitogen-activated protein kinase kinase; Provisional and Catalytic domain of Plant dual-specificity MAP kinase kinases and similar proteins; cd06623
gi|357152941|ref|XP_003576286.	Brachypodium distachyon	Bd21	4	1708	Catalytic domain of Protein Kinases; Catalytic domain of the Serine/Threonine Kinases, TEY Mitogen-Activated Protein Kinases from Plants
gi|326524337|dbj|BAK00552.1|	Hodeum vulgare	Haruna Nijo	?	1096	CG-1 domain
gi|475603959|gb|EMT25585.1|	Aegilops tauschii	AL8/78	?	1275	Mitochondria Localisation Sequence; pfam14962 and Cleavage site for pathogenic type III effector avirulence factor Avr; pfam05627
gi|475571783|gb|EMT16342.1|	Aegilops tauschii	AL8/78	?	2020	RVT2; Reverse transcriptase (RNA-dependent DNA polymerase); pfam07727
gi|62733742|gb|AAX95851.1|	Oryza sativa Japonica	Nipponbare	11	1437	Family not named (PTHR31827)
gi|475566086|gb|EMT14948.1|	Aegilops tauschii	AL8/78	?	1208	Heavy-metal-associated domain; PTHR22814:SF5
gi|474447737|gb|EMS68671.1|	Triticum urartu	G1812	?	1021	Heavy-metal-associated domain; pfam00403
gi|473818554|gb|EMS46968.1|	Triticum urartu	G1812	?	1314	Protein kinase domain; pfam00069 and Catalytic domain of Protein Kinases; cd00180 and MSP (Major sperm protein) domain; pfam00635
gi|77552512|gb|ABA95309.1|	Oryza sativa japonica	Nipponbare	11	667	none
gi|222616417|gb|EEE52549.1|	Oryza sativa japonica	Nipponbare	11	722	WRKY (two WRKY domains)
gi|222616415|gb|EEE52547.1|	Oryza sativa japonica	Nipponbare	11	1292	WRKY (two WRKY domains)
gi|218186174|gb|EEC68601.1|	Oryza sativa indica	93-11	11	1303	WRKY; DNA binding domain; smart00774 and WRKY DNA binding domain; smart00774
gi|46394336|tpg|DAA05106.1|	Oryza sativa indica	?	?	1132	WRKY; DNA binding domain; smart00774 and WRKY DNA binding domain; smart00774
gi|115486647|ref|NP_001068467.1|	Oryza sativa Japonica Group	Nipponbare	11	1200	VQ motif
gi|125578030|gb|EAZ19252.1|	Oryza sativa Japonica Group	Nipponbare	11	1188	VQ motif
gi|218186175|gb|EEC68602.1|	Oryza sativa indica	93-11	11	618	none
gi|514728919|ref|XP_004956573.	Setaria italica	Yugu1	?	1298	WRKY (two WRKY domains)
gi|514728923|ref|XP_004956574.	Setaria italica	Yugu2	?	1296	WRKY; DNA binding domain; smart00774
gi|242086308|ref|XP_002443579.	Sorghum bicolor	BTx623	8	1129	WRKY DNA -binding domain; cl03892
gi|242048902|ref|XP_002462195.	Sorghum bicolor	BTx623	2	1584	WRKY (two WRKY domains)
gi|475371422|gb|EMT00560.1|	Aegilops tauschii	AL8/78	?	1515	WRKY; DNA binding domain; smart00774 and WRKY; DNA binding domain; smart00774
gi|475509761|gb|EMT05217.1|	Aegilops tauschii	AL8/78	?	1019	AP2; DNA-binding domain found in transcription regulators in plants such as APETALA2 and EREBP; cd00018
gi|522700500|gb|AGQ17376.1| RGA2a	Aegilops tauschii	AUS18913	?	1629	Exo70 exocyst complex subunit; pfam03081		Periyannan et al., 2013
gi|473940073|gb|EMS50304.1|	Triticum urartu	G1812	?	1571	Exo70 exocyst complex subunit; pfam03081
gi|357151705|ref|XP_003575877.	Brachypodium distachyon	Bd21	4	1156	Jacalin-like lectin domain; cl03205
gi|218194389|gb|EEC76816.1|	Oryza sativa indica	93-11	4	1156	PP2Cc, Serine/threonine phosphatases, family 2C, catalytic domain; cd00143
gi|12642090|gb|AAK00132.1| Pi-ta	Pi-ta and variants	yachiro mochi	12	928	no similarity found		Bryan et al., 2000
gi|218186666|gb|EEC69093.1| pi-ta variant KPt.1	Oryza sativa indica	93-11	12	1033	TRX family; cd02947		Costanzo and Jia, 2009
gi|258676450|gb|ACV87221.1| pi-ta variant KPt.1	Oryza sativa japonica	Katy	12	1033	TRX family; cd02947		Costanzo and Jia, 2009
gi|115488174|ref|NP_001066574|pi-ta variant KPt.1	Oryza sativa japonica	Nipponbare	12	1033	TRX family; cd02947		Costanzo and Jia, 2009
gi|326532048|dbj|BAK01400.1|	Hordeum vulgare subsp. vulgare	Haruna Nijo	?	1344	Serine/Threonine protein kinases, catalytic domain; smart00220 and Catalytic domain of Protein Kinases; cd00180
gi|474152408|gb|EMS56997.1|	Triticum urartu	G1812	?	1218	RNase H; cl14782
gi|357151489|ref|XP_003575806.	Brachypodium distachyon	Bd21	4	924	not identified
gi|357141260|ref|XP_003572157.	Brachypodium distachyon	Bd21	3	1486	Tyrosine kinase, catalytic domain; smart00219 and Protein Kinases, catalytic domain; cl09925
gi|481044658|gb|AGJ95079.1| RPG5	Hordeum vulgare subsp. Spontaneum	WBDC 160	5H	1383	Tyrosine kinase, catalytic domain; smart00219 and Protein Kinases, catalytic domain; cl09925		Brueggeman et al., 2008
gi|481044654|gb|AGJ95077.1| RPG5	Hordeum vulgare subsp. vulgare	Swiss 492	5H	1383	Tyrosine kinase, catalytic domain; smart00219 and Protein Kinases, catalytic domain; cl09925		Brueggeman et al., 2008
gi|196050471|gb|ACG68417.1| RPG5	Hordeum vulgare subsp. vulgare	Q21861	7 (5H)	1378	Tyrosine kinase, catalytic domain; smart00219 and Protein Kinases, catalytic domain; cl09925		Brueggeman et al., 2008
gi|197359117|gb|ACH69774.1| RPG5	Hordeum vulgare subsp. vulgare	Q21861		1378	Tyrosine kinase, catalytic domain; smart00219 and Protein Kinases, catalytic domain; cl09925		Brueggeman et al., 2008
gi|481044646|gb|AGJ95073.1| RPG5	Hordeum vulgare subsp. Spontaneum	WBDC 040	5H	1378	Tyrosine kinase, catalytic domain; smart00219 and Protein Kinases, catalytic domain; cl09925		Brueggeman et al., 2008
gi|196050465|gb|ACG68415.1| Non functional RPG5	Hordeum vulgare subsp. vulgare	Harrington	7	1075	truncated C-terminus (no domain kinase)
gi|326530115|dbj|BAK08337.1|	Hordeum vulgare subsp. vulgare	Haruna Nijo	?	1302	PP2Cc, Serine/threonine phosphatases, family 2C, catalytic domain; cd00143
gi|474447555|gb|EMS68656.1|	Triticum urartu	G1812	?	1439	Protein kinase domain; pfam00069 and Catalytic domain of Protein Kinases; cd00180
gi|475565211|gb|EMT14745.1|	Aegilops tauschii	AL8/78	?	1494	not identified	Catalytic domain of Protein Kinases; cd00180
gi|326526655|dbj|BAK00716.1|	Hordeum vulgare subsp. vulgare	Haruna Nijo	?	1371	not identified	Tyrosine kinase, catalytic domain; smart00219 and Catalytic domain of Protein Kinases; cd00180
gi|218197070|gb|EEC79497.1|	Oryza sativa indica	93-11	5	1131	BRX, Transcription factor regulating root and shoot growth via Pin3; pfam08381 (two domains)
gi|222640501|gb|EEE68633.1|	Oryza sativa japonica	Nipponbare	8	1011	ZZ; Zinc finger, ZZ type; cl00295	/
gi|38175525|dbj|BAC98525.2|	Oryza sativa japonica	Nipponbare	8	846	ZZ; Zinc finger, ZZ type; cl00295	/
gi|51091005|dbj|BAD35607.1|	Oryza sativa japonica	Nipponbare	8	809	ZZ; Zinc finger, ZZ type; cl00295	/
gi|125561448|gb|EAZ06896.1|	Oryza sativa indica	93-11	8	1153	ZZ; Zinc finger, ZZ type; cl00295	/
gi|63147810|gb|AAY34260.1|	Hordeum vulgare	Bd21	7	1197	not identified	AlkD_like, A new structural DNA glycosylase; cl11434
gi|473822223|gb|EMS47049.1|	Triticum urartu	G1812	?	1856	Serine/Threonine protein kinases, catalytic domain; smart00220 and Protein Kinases, catalytic domain; cl09925 and calmodulin; Provisional and EF-hand, calcium binding motif; cd00051
gi|475612537|gb|EMT28441.1|	Aegilops tauschii	AL8/78	?	2072	Glutamine-rich N-terminal helical domain of various Class IIa histone deacetylases (HDAC4, HDAC5 and HDCA9) and PLN03210
gi|357127894|ref|XP_003565612.	Brachypodium distachyon	Bd21	2	1356	not identified	DNA-binding domain found in transcription regulators in plants such as APETALA2 and EREBP (ethylene responsive element binding protein); cd00018
gi|115485443|ref|NP_001067865.	Oryza sativa japonica	Nipponbare	11	1261	Antagonist of mitotic exit network protein 1; cl15308 (two domains)
gi|475524445|gb|EMT07028.1|	Aegilops tauschii	AL8/78	?	1334	Chitin-inducible gibberellin-responsive protein 2 (GRAS family transcription factor; pfam03514)
gi|475616059|gb|EMT29641.1|	Aegilops tauschii	AL8/78	?	1248	Plant-specific B3-DNA binding domain; cd10017
gi|475608831|gb|EMT27166.1|	Aegilops tauschii	AL8/78	?	1345	Protein Kinases, catalytic domain; cl09925 and Serine/Threonine protein kinases, catalytic domain and Protein Kinases, catalytic domain; cl09925
gi|475597576|gb|EMT23656.1|	Aegilops tauschii	AL8/78	?	1776	Catalytic domain of Protein Kinases; cd00180 and Tyrosine kinase, catalytic domain; smart00219
gi|326498841|dbj|BAK02406.1|	Hordeum vulgare subsp. vulgare	Haruna Nijo	?	1218	Protein Kinases, catalytic domain; cl09925
gi|475622126|gb|EMT31754.1|	Aegilops tauschii	AL8/78	?	1352	Protein Kinases, catalytic domain; cl09925
gi|475443259|gb|EMT01497.1|	Aegilops tauschii	AL8/78	?	1428	Kelch_1; Kelch motif; pfam01344 and Kelch motif; pfam01344	/
gi|475627642|gb|EMT33726.1|	Aegilops tauschii	AL8/78	?	1298	Kelch_1; Kelch motif; pfam01344 and Kelch motif; pfam01344	/
gi|326489647|dbj|BAK01804.1|	Hordeum vulgare subsp. vulgare	Haruna Nijo	?	1527	Kelch domain; smart00612 and Kelch_1; Kelch motif; pfam01344	Thioredoxin_like; Protein Disulfide Oxidoreductases and Other Proteins with a Thioredoxin fold; cl00388
gi|326502838|dbj|BAJ99047.1|	Hordeum vulgare subsp. vulgare	Haruna Nijo	?	1487	Kelch domain; smart00612 and Kelch_1; Kelch motif; pfam01344	Thioredoxin_like; Protein Disulfide Oxidoreductases and Other Proteins with a Thioredoxin fold; cl00388
gi|474237129|gb|EMS59637.1|	Triticum urartu	G1812	?	1497	Kelch_1; Kelch motif; pfam01344 and Kelch_3; Galactose oxidase, central domain; cl02701	Thioredoxin_like; Protein Disulfide Oxidoreductases and Other Proteins with a Thioredoxin fold; cl00388
gi|475597575|gb|EMT23655.1|	Aegilops tauschii	AL8/78	?	1510	Kelch_1; Kelch motif; pfam01344 and Kelch motif; pfam01344	Thioredoxin_like; Protein Disulfide Oxidoreductases and Other Proteins with a Thioredoxin fold; cl00388
gi|77550669|gb|ABA93466.1|	Oryza sativa japonica	Nipponbare	11	1261	Antagonist of mitotic exit network protein 1; cd09293 (two domains)
a RGA5 (AB604627.1) homologous protein sequences retrieved by PSI-Blast against the nr database and containing a C-terminal sequence after the conserved LRR identified from a multiple alignment.
b C (or N)-terminal domain as listed in protein annotation or determined by Blast search against nr
