# Supplementary material for: A novel conserved mechanism for plant NLR protein pairs: the “integrated decoy” hypothesis
Source: Front Plant Sci. 2014 Nov 25;5:606. doi: 10.3389/fpls.2014.00606 (PMC4246468; doi:10.3389/fpls.2014.00606)
Supplement: Supplemental Table 2 — Interproscan identified C-terminal domains in RGA5 homologs. [file Table2.XLSX]

## Sheet: RGA5 IPR simple
Supplemental Table 2: Interproscan identified C-terminal domains in RGA5 homologs.
Protein genbank accessiona	Analysis	Signature Accession	Signature Description	ID interproscan	Motif name Interproscanb	Gene ontologiesc
gi|222640003|gb|EEE68135.1|	SMART	SM00220	Serine/Threonine protein kinases, catalytic domain	IPR002290	Serine/threonine- /dual specificity protein kinase, catalytic domain	GO:0004672|GO:0005524|GO:0006468
gi|222640003|gb|EEE68135.1|	Pfam	PF00069	Protein kinase domain	IPR000719	Protein kinase domain	GO:0004672|GO:0005524|GO:0006468
gi|222640003|gb|EEE68135.1|	ProSiteProfiles	PS50011	Protein kinase domain profile.	IPR000719	Protein kinase domain	GO:0004672|GO:0005524|GO:0006468
gi|222640003|gb|EEE68135.1|	ProSitePatterns	PS00107	Protein kinases ATP-binding region signature.	IPR017441	Protein kinase, ATP binding site	GO:0005524
gi|222640003|gb|EEE68135.1|	SUPERFAMILY	SSF56112		IPR011009	Protein kinase-like domain	GO:0016772
gi|222640003|gb|EEE68135.1|	ProSitePatterns	PS00108	Serine/Threonine protein kinases active-site signature.	IPR008271	Serine/threonine-protein kinase, active site	GO:0004674|GO:0006468
gi|222640003|gb|EEE68135.1|	ProSitePatterns	PS00109	Tyrosine protein kinases specific active-site signature.	IPR008266	Tyrosine-protein kinase, active site	GO:0004713|GO:0006468
gi|222640003|gb|EEE68135.1|	Pfam	PF07714	Protein tyrosine kinase	IPR001245	Serine-threonine/tyrosine-protein kinase catalytic domain	GO:0004672|GO:0006468
gi|222640003|gb|EEE68135.1|	SMART	SM00219	Tyrosine kinase, catalytic domain	IPR020635	Tyrosine-protein kinase, catalytic domain	GO:0004713|GO:0006468
gi|222640003|gb|EEE68135.1|	Gene3D	G3DSA:2.60.120.200		IPR013320	Concanavalin A-like lectin/glucanase, subgroup
gi|222640003|gb|EEE68135.1|	SUPERFAMILY	SSF56112		IPR011009	Protein kinase-like domain	GO:0016772
gi|222640003|gb|EEE68135.1|	ProSiteProfiles	PS50011	Protein kinase domain profile.	IPR000719	Protein kinase domain	GO:0004672|GO:0005524|GO:0006468
gi|357139691|ref|XP_003571412.	SUPERFAMILY	SSF54171		IPR016177	DNA-binding domain	GO:0003677
gi|357139691|ref|XP_003571412.	ProSiteProfiles	PS51032	AP2/ERF domain profile.	IPR001471	AP2/ERF domain	GO:0003700|GO:0006355
gi|357139691|ref|XP_003571412.	Gene3D	G3DSA:3.30.730.10		IPR001471	AP2/ERF domain	GO:0003700|GO:0006355
gi|125560322|gb|EAZ05770.1|	ProSiteProfiles	PS50011	Protein kinase domain profile.	IPR000719	Protein kinase domain	GO:0004672|GO:0005524|GO:0006468
gi|125560322|gb|EAZ05770.1|	SMART	SM00220	Serine/Threonine protein kinases, catalytic domain	IPR002290	Serine/threonine- /dual specificity protein kinase, catalytic domain	GO:0004672|GO:0005524|GO:0006468
gi|125560322|gb|EAZ05770.1|	Pfam	PF00069	Protein kinase domain	IPR000719	Protein kinase domain	GO:0004672|GO:0005524|GO:0006468
gi|125560322|gb|EAZ05770.1|	SUPERFAMILY	SSF56112		IPR011009	Protein kinase-like domain	GO:0016772
gi|125560322|gb|EAZ05770.1|	Gene3D	G3DSA:2.60.120.200		IPR013320	Concanavalin A-like lectin/glucanase, subgroup
gi|218192821|gb|EEC75248.1|	Gene3D	G3DSA:1.10.600.10		IPR008949	Terpenoid synthase
gi|218192821|gb|EEC75248.1|	Pfam	PF03936	Terpene synthase family, metal binding domain	IPR005630	Terpene synthase, metal-binding domain	GO:0000287|GO:0010333|GO:0016829
gi|218192821|gb|EEC75248.1|	SUPERFAMILY	SSF48576		IPR008949	Terpenoid synthase
gi|222616278|gb|EEE52410.1|	ProSiteProfiles	PS50097	BTB domain profile.	IPR000210	BTB/POZ-like	GO:0005515
gi|222616278|gb|EEE52410.1|	Pfam	PF00651	BTB/POZ domain	IPR013069	BTB/POZ	GO:0005515
gi|222616278|gb|EEE52410.1|	Gene3D	G3DSA:3.30.710.10		IPR011333	BTB/POZ fold
gi|222616278|gb|EEE52410.1|	SMART	SM00225	Broad-Complex, Tramtrack and Bric a brac	IPR000210	BTB/POZ-like	GO:0005515
gi|222616278|gb|EEE52410.1|	SUPERFAMILY	SSF54695		IPR011333	BTB/POZ fold
gi|222639999|gb|EEE68131.1|	SUPERFAMILY	SSF56112		IPR011009	Protein kinase-like domain	GO:0016772
gi|222639999|gb|EEE68131.1|	Pfam	PF00069	Protein kinase domain	IPR000719	Protein kinase domain	GO:0004672|GO:0005524|GO:0006468
gi|222639999|gb|EEE68131.1|	ProSiteProfiles	PS50011	Protein kinase domain profile.	IPR000719	Protein kinase domain	GO:0004672|GO:0005524|GO:0006468
gi|222639999|gb|EEE68131.1|	SMART	SM00220	Serine/Threonine protein kinases, catalytic domain	IPR002290	Serine/threonine- /dual specificity protein kinase, catalytic domain	GO:0004672|GO:0005524|GO:0006468
gi|222616064|gb|EEE52196.1|	SMART	SM00915	Jacalin-like lectin domain	IPR001229	Mannose-binding lectin
gi|222616064|gb|EEE52196.1|	SMART	SM00915	Jacalin-like lectin domain	IPR001229	Mannose-binding lectin
gi|222616064|gb|EEE52196.1|	SMART	SM00915	Jacalin-like lectin domain	IPR001229	Mannose-binding lectin
gi|222616064|gb|EEE52196.1|	Gene3D	G3DSA:2.100.10.30		IPR001229	Mannose-binding lectin
gi|222616064|gb|EEE52196.1|	Gene3D	G3DSA:2.100.10.30		IPR001229	Mannose-binding lectin
gi|222616064|gb|EEE52196.1|	Gene3D	G3DSA:2.100.10.30		IPR001229	Mannose-binding lectin
gi|222616064|gb|EEE52196.1|	SUPERFAMILY	SSF51101		IPR001229	Mannose-binding lectin
gi|222616064|gb|EEE52196.1|	Pfam	PF01419	Jacalin-like lectin domain	IPR001229	Mannose-binding lectin
gi|222616064|gb|EEE52196.1|	Pfam	PF01419	Jacalin-like lectin domain	IPR001229	Mannose-binding lectin
gi|222616064|gb|EEE52196.1|	Pfam	PF01419	Jacalin-like lectin domain	IPR001229	Mannose-binding lectin
gi|222616064|gb|EEE52196.1|	SUPERFAMILY	SSF51101		IPR001229	Mannose-binding lectin
gi|222616064|gb|EEE52196.1|	SUPERFAMILY	SSF51101		IPR001229	Mannose-binding lectin
gi|222616063|gb|EEE52195.1|	SUPERFAMILY	SSF51101		IPR001229	Mannose-binding lectin
gi|222616063|gb|EEE52195.1|	Pfam	PF01419	Jacalin-like lectin domain	IPR001229	Mannose-binding lectin
gi|222616063|gb|EEE52195.1|	Pfam	PF01419	Jacalin-like lectin domain	IPR001229	Mannose-binding lectin
gi|222616063|gb|EEE52195.1|	Pfam	PF01419	Jacalin-like lectin domain	IPR001229	Mannose-binding lectin
gi|222616063|gb|EEE52195.1|	SMART	SM00915	Jacalin-like lectin domain	IPR001229	Mannose-binding lectin
gi|222616063|gb|EEE52195.1|	SMART	SM00915	Jacalin-like lectin domain	IPR001229	Mannose-binding lectin
gi|222616063|gb|EEE52195.1|	SMART	SM00915	Jacalin-like lectin domain	IPR001229	Mannose-binding lectin
gi|222616063|gb|EEE52195.1|	Gene3D	G3DSA:2.100.10.30		IPR001229	Mannose-binding lectin
gi|222616063|gb|EEE52195.1|	SUPERFAMILY	SSF51101		IPR001229	Mannose-binding lectin
gi|222616063|gb|EEE52195.1|	Gene3D	G3DSA:2.100.10.30		IPR001229	Mannose-binding lectin
gi|222616063|gb|EEE52195.1|	Gene3D	G3DSA:2.100.10.30		IPR001229	Mannose-binding lectin
gi|222616063|gb|EEE52195.1|	SUPERFAMILY	SSF51101		IPR001229	Mannose-binding lectin
gi|242070975|ref|XP_002450764.	Gene3D	G3DSA:2.100.10.30		IPR001229	Mannose-binding lectin
gi|242070975|ref|XP_002450764.	SUPERFAMILY	SSF51101		IPR001229	Mannose-binding lectin
gi|242070975|ref|XP_002450764.	Pfam	PF01419	Jacalin-like lectin domain	IPR001229	Mannose-binding lectin
gi|242070975|ref|XP_002450764.	SMART	SM00915	Jacalin-like lectin domain	IPR001229	Mannose-binding lectin
gi|218185842|gb|EEC68269.1|	SUPERFAMILY	SSF51101		IPR001229	Mannose-binding lectin
gi|218185842|gb|EEC68269.1|	Pfam	PF01419	Jacalin-like lectin domain	IPR001229	Mannose-binding lectin
gi|218185842|gb|EEC68269.1|	Pfam	PF01419	Jacalin-like lectin domain	IPR001229	Mannose-binding lectin
gi|218185842|gb|EEC68269.1|	Pfam	PF01419	Jacalin-like lectin domain	IPR001229	Mannose-binding lectin
gi|218185842|gb|EEC68269.1|	Gene3D	G3DSA:2.100.10.30		IPR001229	Mannose-binding lectin
gi|218185842|gb|EEC68269.1|	Gene3D	G3DSA:2.100.10.30		IPR001229	Mannose-binding lectin
gi|218185842|gb|EEC68269.1|	Gene3D	G3DSA:2.100.10.30		IPR001229	Mannose-binding lectin
gi|218185842|gb|EEC68269.1|	SMART	SM00915	Jacalin-like lectin domain	IPR001229	Mannose-binding lectin
gi|218185842|gb|EEC68269.1|	SMART	SM00915	Jacalin-like lectin domain	IPR001229	Mannose-binding lectin
gi|218185842|gb|EEC68269.1|	SMART	SM00915	Jacalin-like lectin domain	IPR001229	Mannose-binding lectin
gi|218185842|gb|EEC68269.1|	SUPERFAMILY	SSF51101		IPR001229	Mannose-binding lectin
gi|218185842|gb|EEC68269.1|	SUPERFAMILY	SSF51101		IPR001229	Mannose-binding lectin
gi|125534442|gb|EAY80990.1|	SMART	SM00915	Jacalin-like lectin domain	IPR001229	Mannose-binding lectin
gi|125534442|gb|EAY80990.1|	Gene3D	G3DSA:2.100.10.30		IPR001229	Mannose-binding lectin
gi|125534442|gb|EAY80990.1|	SUPERFAMILY	SSF51101		IPR001229	Mannose-binding lectin
gi|125534442|gb|EAY80990.1|	Pfam	PF01419	Jacalin-like lectin domain	IPR001229	Mannose-binding lectin
gi|77551201|gb|ABA93998.1|	SUPERFAMILY	SSF51101		IPR001229	Mannose-binding lectin
gi|77551201|gb|ABA93998.1|	Gene3D	G3DSA:2.100.10.30		IPR001229	Mannose-binding lectin
gi|77551201|gb|ABA93998.1|	Gene3D	G3DSA:2.100.10.30		IPR001229	Mannose-binding lectin
gi|77551201|gb|ABA93998.1|	SUPERFAMILY	SSF51101		IPR001229	Mannose-binding lectin
gi|77551201|gb|ABA93998.1|	SUPERFAMILY	SSF51101		IPR001229	Mannose-binding lectin
gi|77551201|gb|ABA93998.1|	Gene3D	G3DSA:2.100.10.30		IPR001229	Mannose-binding lectin
gi|77551201|gb|ABA93998.1|	SMART	SM00915	Jacalin-like lectin domain	IPR001229	Mannose-binding lectin
gi|77551201|gb|ABA93998.1|	SMART	SM00915	Jacalin-like lectin domain	IPR001229	Mannose-binding lectin
gi|77551201|gb|ABA93998.1|	Pfam	PF01419	Jacalin-like lectin domain	IPR001229	Mannose-binding lectin
gi|77551201|gb|ABA93998.1|	Pfam	PF01419	Jacalin-like lectin domain	IPR001229	Mannose-binding lectin
gi|77551201|gb|ABA93998.1|	Pfam	PF01419	Jacalin-like lectin domain	IPR001229	Mannose-binding lectin
gi|48716580|dbj|BAD23250.1|	Pfam	PF01419	Jacalin-like lectin domain	IPR001229	Mannose-binding lectin
gi|48716580|dbj|BAD23250.1|	SUPERFAMILY	SSF51101		IPR001229	Mannose-binding lectin
gi|48716580|dbj|BAD23250.1|	SMART	SM00915	Jacalin-like lectin domain	IPR001229	Mannose-binding lectin
gi|48716580|dbj|BAD23250.1|	Gene3D	G3DSA:2.100.10.30		IPR001229	Mannose-binding lectin
gi|218190543|gb|EEC72970.1|	Pfam	PF01419	Jacalin-like lectin domain	IPR001229	Mannose-binding lectin
gi|218190543|gb|EEC72970.1|	SUPERFAMILY	SSF51101		IPR001229	Mannose-binding lectin
gi|218190543|gb|EEC72970.1|	SMART	SM00915	Jacalin-like lectin domain	IPR001229	Mannose-binding lectin
gi|218190543|gb|EEC72970.1|	Gene3D	G3DSA:2.100.10.30		IPR001229	Mannose-binding lectin
gi|270267803|gb|ACZ65506.1|	Gene3D	G3DSA:1.25.40.10		IPR011990	Tetratricopeptide-like helical	GO:0005515
gi|218186207|gb|EEC68634.1|	SUPERFAMILY	SSF51445		IPR017853	Glycoside hydrolase, superfamily
gi|218186207|gb|EEC68634.1|	PRINTS	PR00133	Glycosyl hydrolase family 3 signature	IPR001764	Glycoside hydrolase, family 3, N-terminal	GO:0004553|GO:0005975
gi|218186207|gb|EEC68634.1|	PRINTS	PR00133	Glycosyl hydrolase family 3 signature	IPR001764	Glycoside hydrolase, family 3, N-terminal	GO:0004553|GO:0005975
gi|218186207|gb|EEC68634.1|	PRINTS	PR00133	Glycosyl hydrolase family 3 signature	IPR001764	Glycoside hydrolase, family 3, N-terminal	GO:0004553|GO:0005975
gi|218186207|gb|EEC68634.1|	Gene3D	G3DSA:3.20.20.300		IPR001764	Glycoside hydrolase, family 3, N-terminal	GO:0004553|GO:0005975
gi|218186207|gb|EEC68634.1|	PANTHER	PTHR30620		IPR026892	Glycoside hydrolase family 3	GO:0004553
gi|218186207|gb|EEC68634.1|	Gene3D	G3DSA:3.40.50.1700		IPR002772	Glycoside hydrolase family 3 C-terminal domain	GO:0004553|GO:0005975
gi|218186207|gb|EEC68634.1|	Pfam	PF00933	Glycosyl hydrolase family 3 N terminal domain	IPR001764	Glycoside hydrolase, family 3, N-terminal	GO:0004553|GO:0005975
gi|222616415|gb|EEE52547.1|	Gene3D	G3DSA:2.20.25.80		IPR003657	DNA-binding WRKY	GO:0003700|GO:0006355|GO:0043565
gi|222616415|gb|EEE52547.1|	Gene3D	G3DSA:2.20.25.80		IPR003657	DNA-binding WRKY	GO:0003700|GO:0006355|GO:0043565
gi|222616415|gb|EEE52547.1|	SUPERFAMILY	SSF118290		IPR003657	DNA-binding WRKY	GO:0003700|GO:0006355|GO:0043565
gi|222616415|gb|EEE52547.1|	SUPERFAMILY	SSF118290		IPR003657	DNA-binding WRKY	GO:0003700|GO:0006355|GO:0043565
gi|222616415|gb|EEE52547.1|	ProSiteProfiles	PS50811	WRKY domain profile.	IPR003657	DNA-binding WRKY	GO:0003700|GO:0006355|GO:0043565
gi|222616415|gb|EEE52547.1|	ProSiteProfiles	PS50811	WRKY domain profile.	IPR003657	DNA-binding WRKY	GO:0003700|GO:0006355|GO:0043565
gi|222616415|gb|EEE52547.1|	SMART	SM00774	DNA binding domain	IPR003657	DNA-binding WRKY	GO:0003700|GO:0006355|GO:0043565
gi|222616415|gb|EEE52547.1|	SMART	SM00774	DNA binding domain	IPR003657	DNA-binding WRKY	GO:0003700|GO:0006355|GO:0043565
gi|222616415|gb|EEE52547.1|	Pfam	PF03106	WRKY DNA -binding domain	IPR003657	DNA-binding WRKY	GO:0003700|GO:0006355|GO:0043565
gi|222616415|gb|EEE52547.1|	Pfam	PF03106	WRKY DNA -binding domain	IPR003657	DNA-binding WRKY	GO:0003700|GO:0006355|GO:0043565
gi|357152941|ref|XP_003576286.	SUPERFAMILY	SSF56112		IPR011009	Protein kinase-like domain	GO:0016772
gi|357152941|ref|XP_003576286.	ProSitePatterns	PS00108	Serine/Threonine protein kinases active-site signature.	IPR008271	Serine/threonine-protein kinase, active site	GO:0004674|GO:0006468
gi|357152941|ref|XP_003576286.	ProSitePatterns	PS00107	Protein kinases ATP-binding region signature.	IPR017441	Protein kinase, ATP binding site	GO:0005524
gi|357152941|ref|XP_003576286.	SMART	SM00220	Serine/Threonine protein kinases, catalytic domain	IPR002290	Serine/threonine- /dual specificity protein kinase, catalytic domain	GO:0004672|GO:0005524|GO:0006468
gi|357152941|ref|XP_003576286.	SMART	SM00220	Serine/Threonine protein kinases, catalytic domain	IPR002290	Serine/threonine- /dual specificity protein kinase, catalytic domain	GO:0004672|GO:0005524|GO:0006468
gi|357152941|ref|XP_003576286.	ProSiteProfiles	PS50011	Protein kinase domain profile.	IPR000719	Protein kinase domain	GO:0004672|GO:0005524|GO:0006468
gi|357152941|ref|XP_003576286.	Pfam	PF00069	Protein kinase domain	IPR000719	Protein kinase domain	GO:0004672|GO:0005524|GO:0006468
gi|357152941|ref|XP_003576286.	Pfam	PF00069	Protein kinase domain	IPR000719	Protein kinase domain	GO:0004672|GO:0005524|GO:0006468
gi|357152941|ref|XP_003576286.	SUPERFAMILY	SSF56112		IPR011009	Protein kinase-like domain	GO:0016772
gi|357152941|ref|XP_003576286.	ProSitePatterns	PS01351	MAP kinase signature.	IPR003527	Mitogen-activated protein (MAP) kinase, conserved site	GO:0004707|GO:0005524|GO:0006468
gi|357152941|ref|XP_003576286.	ProSiteProfiles	PS50011	Protein kinase domain profile.	IPR000719	Protein kinase domain	GO:0004672|GO:0005524|GO:0006468
gi|242086308|ref|XP_002443579.	SMART	SM00774	DNA binding domain	IPR003657	DNA-binding WRKY	GO:0003700|GO:0006355|GO:0043565
gi|218186174|gb|EEC68601.1|	ProSiteProfiles	PS50811	WRKY domain profile.	IPR003657	DNA-binding WRKY	GO:0003700|GO:0006355|GO:0043565
gi|218186174|gb|EEC68601.1|	ProSiteProfiles	PS50811	WRKY domain profile.	IPR003657	DNA-binding WRKY	GO:0003700|GO:0006355|GO:0043565
gi|218186174|gb|EEC68601.1|	Pfam	PF03106	WRKY DNA -binding domain	IPR003657	DNA-binding WRKY	GO:0003700|GO:0006355|GO:0043565
gi|218186174|gb|EEC68601.1|	Pfam	PF03106	WRKY DNA -binding domain	IPR003657	DNA-binding WRKY	GO:0003700|GO:0006355|GO:0043565
gi|218186174|gb|EEC68601.1|	SUPERFAMILY	SSF118290		IPR003657	DNA-binding WRKY	GO:0003700|GO:0006355|GO:0043565
gi|218186174|gb|EEC68601.1|	SUPERFAMILY	SSF118290		IPR003657	DNA-binding WRKY	GO:0003700|GO:0006355|GO:0043565
gi|218186174|gb|EEC68601.1|	Gene3D	G3DSA:2.20.25.80		IPR003657	DNA-binding WRKY	GO:0003700|GO:0006355|GO:0043565
gi|218186174|gb|EEC68601.1|	Gene3D	G3DSA:2.20.25.80		IPR003657	DNA-binding WRKY	GO:0003700|GO:0006355|GO:0043565
gi|218186174|gb|EEC68601.1|	SMART	SM00774	DNA binding domain	IPR003657	DNA-binding WRKY	GO:0003700|GO:0006355|GO:0043565
gi|218186174|gb|EEC68601.1|	SMART	SM00774	DNA binding domain	IPR003657	DNA-binding WRKY	GO:0003700|GO:0006355|GO:0043565
gi|108864659|gb|ABA95357.2|	SMART	SM00774	DNA binding domain	IPR003657	DNA-binding WRKY	GO:0003700|GO:0006355|GO:0043565
gi|108864659|gb|ABA95357.2|	SMART	SM00774	DNA binding domain	IPR003657	DNA-binding WRKY	GO:0003700|GO:0006355|GO:0043565
gi|108864659|gb|ABA95357.2|	SUPERFAMILY	SSF50630		IPR021109	Aspartic peptidase domain
gi|108864659|gb|ABA95357.2|	SUPERFAMILY	SSF54160		IPR016197	Chromo domain-like
gi|108864659|gb|ABA95357.2|	Pfam	PF03106	WRKY DNA -binding domain	IPR003657	DNA-binding WRKY	GO:0003700|GO:0006355|GO:0043565
gi|108864659|gb|ABA95357.2|	Pfam	PF03106	WRKY DNA -binding domain	IPR003657	DNA-binding WRKY	GO:0003700|GO:0006355|GO:0043565
gi|108864659|gb|ABA95357.2|	Gene3D	G3DSA:2.20.25.80		IPR003657	DNA-binding WRKY	GO:0003700|GO:0006355|GO:0043565
gi|108864659|gb|ABA95357.2|	Gene3D	G3DSA:2.20.25.80		IPR003657	DNA-binding WRKY	GO:0003700|GO:0006355|GO:0043565
gi|108864659|gb|ABA95357.2|	Pfam	PF03732	Retrotransposon gag protein	IPR005162	Retrotransposon gag domain
gi|108864659|gb|ABA95357.2|	ProSitePatterns	PS00141	Eukaryotic and viral aspartyl proteases active site.	IPR001969	Aspartic peptidase, active site	GO:0004190|GO:0006508
gi|108864659|gb|ABA95357.2|	Pfam	PF00385	Chromo (CHRromatin Organisation MOdifier) domain	IPR023780	Chromo domain
gi|108864659|gb|ABA95357.2|	ProSiteProfiles	PS50994	Integrase catalytic domain profile.	IPR001584	Integrase, catalytic core	GO:0015074
gi|108864659|gb|ABA95357.2|	SUPERFAMILY	SSF53098		IPR012337	Ribonuclease H-like domain	GO:0003676
gi|108864659|gb|ABA95357.2|	SUPERFAMILY	SSF118290		IPR003657	DNA-binding WRKY	GO:0003700|GO:0006355|GO:0043565
gi|108864659|gb|ABA95357.2|	SUPERFAMILY	SSF118290		IPR003657	DNA-binding WRKY	GO:0003700|GO:0006355|GO:0043565
gi|108864659|gb|ABA95357.2|	ProSiteProfiles	PS50811	WRKY domain profile.	IPR003657	DNA-binding WRKY	GO:0003700|GO:0006355|GO:0043565
gi|108864659|gb|ABA95357.2|	Pfam	PF00078	Reverse transcriptase (RNA-dependent DNA polymerase)	IPR000477	Reverse transcriptase domain	GO:0003723|GO:0003964|GO:0006278
gi|108864659|gb|ABA95357.2|	ProSiteProfiles	PS50811	WRKY domain profile.	IPR003657	DNA-binding WRKY	GO:0003700|GO:0006355|GO:0043565
gi|108864659|gb|ABA95357.2|	Pfam	PF08284	Retroviral aspartyl protease	IPR013242	Retroviral aspartyl protease
gi|108864659|gb|ABA95357.2|	Pfam	PF00665	Integrase core domain	IPR001584	Integrase, catalytic core	GO:0015074
gi|115484787|ref|NP_001067537.	Pfam	PF05553	Cotton fibre expressed protein	IPR008480	Protein of unknown function DUF761, plant
gi|115484787|ref|NP_001067537.	Pfam	PF12799	Leucine Rich repeats (2 copies)	IPR025875	Leucine rich repeat 4
gi|125535240|gb|EAY81788.1|	ProSiteProfiles	PS50811	WRKY domain profile.	IPR003657	DNA-binding WRKY	GO:0003700|GO:0006355|GO:0043565
gi|125535240|gb|EAY81788.1|	SUPERFAMILY	SSF118290		IPR003657	DNA-binding WRKY	GO:0003700|GO:0006355|GO:0043565
gi|125535240|gb|EAY81788.1|	Gene3D	G3DSA:2.20.25.80		IPR003657	DNA-binding WRKY	GO:0003700|GO:0006355|GO:0043565
gi|125535240|gb|EAY81788.1|	Gene3D	G3DSA:2.20.25.80		IPR003657	DNA-binding WRKY	GO:0003700|GO:0006355|GO:0043565
gi|125535240|gb|EAY81788.1|	SMART	SM00774	DNA binding domain	IPR003657	DNA-binding WRKY	GO:0003700|GO:0006355|GO:0043565
gi|125535240|gb|EAY81788.1|	SMART	SM00774	DNA binding domain	IPR003657	DNA-binding WRKY	GO:0003700|GO:0006355|GO:0043565
gi|125535240|gb|EAY81788.1|	Pfam	PF03106	WRKY DNA -binding domain	IPR003657	DNA-binding WRKY	GO:0003700|GO:0006355|GO:0043565
gi|125535240|gb|EAY81788.1|	Pfam	PF03106	WRKY DNA -binding domain	IPR003657	DNA-binding WRKY	GO:0003700|GO:0006355|GO:0043565
gi|125535240|gb|EAY81788.1|	ProSiteProfiles	PS50811	WRKY domain profile.	IPR003657	DNA-binding WRKY	GO:0003700|GO:0006355|GO:0043565
gi|125535240|gb|EAY81788.1|	SUPERFAMILY	SSF118290		IPR003657	DNA-binding WRKY	GO:0003700|GO:0006355|GO:0043565
gi|222616417|gb|EEE52549.1|	ProSiteProfiles	PS50811	WRKY domain profile.	IPR003657	DNA-binding WRKY	GO:0003700|GO:0006355|GO:0043565
gi|222616417|gb|EEE52549.1|	SUPERFAMILY	SSF118290		IPR003657	DNA-binding WRKY	GO:0003700|GO:0006355|GO:0043565
gi|222616417|gb|EEE52549.1|	SUPERFAMILY	SSF118290		IPR003657	DNA-binding WRKY	GO:0003700|GO:0006355|GO:0043565
gi|222616417|gb|EEE52549.1|	SMART	SM00774	DNA binding domain	IPR003657	DNA-binding WRKY	GO:0003700|GO:0006355|GO:0043565
gi|222616417|gb|EEE52549.1|	SMART	SM00774	DNA binding domain	IPR003657	DNA-binding WRKY	GO:0003700|GO:0006355|GO:0043565
gi|222616417|gb|EEE52549.1|	ProSiteProfiles	PS50811	WRKY domain profile.	IPR003657	DNA-binding WRKY	GO:0003700|GO:0006355|GO:0043565
gi|222616417|gb|EEE52549.1|	Gene3D	G3DSA:2.20.25.80		IPR003657	DNA-binding WRKY	GO:0003700|GO:0006355|GO:0043565
gi|222616417|gb|EEE52549.1|	Gene3D	G3DSA:2.20.25.80		IPR003657	DNA-binding WRKY	GO:0003700|GO:0006355|GO:0043565
gi|222616417|gb|EEE52549.1|	Pfam	PF03106	WRKY DNA -binding domain	IPR003657	DNA-binding WRKY	GO:0003700|GO:0006355|GO:0043565
gi|222616417|gb|EEE52549.1|	Pfam	PF03106	WRKY DNA -binding domain	IPR003657	DNA-binding WRKY	GO:0003700|GO:0006355|GO:0043565
gi|242048902|ref|XP_002462195.	SUPERFAMILY	SSF118290		IPR003657	DNA-binding WRKY	GO:0003700|GO:0006355|GO:0043565
gi|242048902|ref|XP_002462195.	SMART	SM00774	DNA binding domain	IPR003657	DNA-binding WRKY	GO:0003700|GO:0006355|GO:0043565
gi|242048902|ref|XP_002462195.	SMART	SM00774	DNA binding domain	IPR003657	DNA-binding WRKY	GO:0003700|GO:0006355|GO:0043565
gi|242048902|ref|XP_002462195.	ProSiteProfiles	PS50811	WRKY domain profile.	IPR003657	DNA-binding WRKY	GO:0003700|GO:0006355|GO:0043565
gi|242048902|ref|XP_002462195.	SUPERFAMILY	SSF101941		IPR003441	NAC domain	GO:0003677|GO:0006355
gi|242048902|ref|XP_002462195.	ProSiteProfiles	PS50811	WRKY domain profile.	IPR003657	DNA-binding WRKY	GO:0003700|GO:0006355|GO:0043565
gi|242048902|ref|XP_002462195.	Pfam	PF03106	WRKY DNA -binding domain	IPR003657	DNA-binding WRKY	GO:0003700|GO:0006355|GO:0043565
gi|242048902|ref|XP_002462195.	Pfam	PF03106	WRKY DNA -binding domain	IPR003657	DNA-binding WRKY	GO:0003700|GO:0006355|GO:0043565
gi|242048902|ref|XP_002462195.	ProSiteProfiles	PS51005	NAC domain profile.	IPR003441	NAC domain	GO:0003677|GO:0006355
gi|242048902|ref|XP_002462195.	Pfam	PF02365	No apical meristem (NAM) protein	IPR003441	NAC domain	GO:0003677|GO:0006355
gi|242048902|ref|XP_002462195.	Gene3D	G3DSA:2.20.25.80		IPR003657	DNA-binding WRKY	GO:0003700|GO:0006355|GO:0043565
gi|242048902|ref|XP_002462195.	Gene3D	G3DSA:2.20.25.80		IPR003657	DNA-binding WRKY	GO:0003700|GO:0006355|GO:0043565
gi|242048902|ref|XP_002462195.	SUPERFAMILY	SSF118290		IPR003657	DNA-binding WRKY	GO:0003700|GO:0006355|GO:0043565
gi|46394336|tpg|DAA05106.1|	Gene3D	G3DSA:2.20.25.80		IPR003657	DNA-binding WRKY	GO:0003700|GO:0006355|GO:0043565
gi|46394336|tpg|DAA05106.1|	Gene3D	G3DSA:2.20.25.80		IPR003657	DNA-binding WRKY	GO:0003700|GO:0006355|GO:0043565
gi|46394336|tpg|DAA05106.1|	SUPERFAMILY	SSF118290		IPR003657	DNA-binding WRKY	GO:0003700|GO:0006355|GO:0043565
gi|46394336|tpg|DAA05106.1|	SUPERFAMILY	SSF118290		IPR003657	DNA-binding WRKY	GO:0003700|GO:0006355|GO:0043565
gi|46394336|tpg|DAA05106.1|	SMART	SM00774	DNA binding domain	IPR003657	DNA-binding WRKY	GO:0003700|GO:0006355|GO:0043565
gi|46394336|tpg|DAA05106.1|	SMART	SM00774	DNA binding domain	IPR003657	DNA-binding WRKY	GO:0003700|GO:0006355|GO:0043565
gi|46394336|tpg|DAA05106.1|	ProSiteProfiles	PS50811	WRKY domain profile.	IPR003657	DNA-binding WRKY	GO:0003700|GO:0006355|GO:0043565
gi|46394336|tpg|DAA05106.1|	Pfam	PF03106	WRKY DNA -binding domain	IPR003657	DNA-binding WRKY	GO:0003700|GO:0006355|GO:0043565
gi|46394336|tpg|DAA05106.1|	Pfam	PF03106	WRKY DNA -binding domain	IPR003657	DNA-binding WRKY	GO:0003700|GO:0006355|GO:0043565
gi|46394336|tpg|DAA05106.1|	ProSiteProfiles	PS50811	WRKY domain profile.	IPR003657	DNA-binding WRKY	GO:0003700|GO:0006355|GO:0043565
gi|357151705|ref|XP_003575877.	SUPERFAMILY	SSF51101		IPR001229	Mannose-binding lectin
gi|357151705|ref|XP_003575877.	Gene3D	G3DSA:2.100.10.30		IPR001229	Mannose-binding lectin
gi|242068111|ref|XP_002449332.	ProSitePatterns	PS00107	Protein kinases ATP-binding region signature.	IPR017441	Protein kinase, ATP binding site	GO:0005524
gi|242068111|ref|XP_002449332.	Pfam	PF04852	Protein of unknown function (DUF640)	IPR006936	Domain of unknown function DUF640
gi|242068111|ref|XP_002449332.	SUPERFAMILY	SSF56112		IPR011009	Protein kinase-like domain	GO:0016772
gi|242068111|ref|XP_002449332.	ProSiteProfiles	PS50011	Protein kinase domain profile.	IPR000719	Protein kinase domain	GO:0004672|GO:0005524|GO:0006468
gi|242068111|ref|XP_002449332.	Pfam	PF00069	Protein kinase domain	IPR000719	Protein kinase domain	GO:0004672|GO:0005524|GO:0006468
gi|222615748|gb|EEE51880.1|	Pfam	PF05627	Cleavage site for pathogenic type III effector avirulence factor Avr	IPR008700	Pathogenic type III effector avirulence factor Avr cleavage site
gi|115484793|ref|NP_001067540.	Pfam	PF05627	Cleavage site for pathogenic type III effector avirulence factor Avr	IPR008700	Pathogenic type III effector avirulence factor Avr cleavage site
gi|77549422|gb|ABA92219.1|	Pfam	PF05627	Cleavage site for pathogenic type III effector avirulence factor Avr	IPR008700	Pathogenic type III effector avirulence factor Avr cleavage site
gi|326524337|dbj|BAK00552.1|	ProSiteProfiles	PS51437	CG-1 DNA-binding domain profile.	IPR005559	CG-1 DNA-binding domain	GO:0003677|GO:0005634
gi|326524337|dbj|BAK00552.1|	Pfam	PF03859	CG-1 domain	IPR005559	CG-1 DNA-binding domain	GO:0003677|GO:0005634
gi|326524337|dbj|BAK00552.1|	SMART	SM01076		IPR005559	CG-1 DNA-binding domain	GO:0003677|GO:0005634
gi|197359117|gb|ACH69774.1|	SUPERFAMILY	SSF56112		IPR011009	Protein kinase-like domain	GO:0016772
gi|197359117|gb|ACH69774.1|	SUPERFAMILY	SSF56112		IPR011009	Protein kinase-like domain	GO:0016772
gi|197359117|gb|ACH69774.1|	ProSitePatterns	PS00107	Protein kinases ATP-binding region signature.	IPR017441	Protein kinase, ATP binding site	GO:0005524
gi|197359117|gb|ACH69774.1|	Pfam	PF07714	Protein tyrosine kinase	IPR001245	Serine-threonine/tyrosine-protein kinase catalytic domain	GO:0004672|GO:0006468
gi|197359117|gb|ACH69774.1|	ProSiteProfiles	PS50011	Protein kinase domain profile.	IPR000719	Protein kinase domain	GO:0004672|GO:0005524|GO:0006468
gi|197359117|gb|ACH69774.1|	ProSitePatterns	PS00108	Serine/Threonine protein kinases active-site signature.	IPR008271	Serine/threonine-protein kinase, active site	GO:0004674|GO:0006468
gi|197359117|gb|ACH69774.1|	Gene3D	G3DSA:2.60.120.200		IPR013320	Concanavalin A-like lectin/glucanase, subgroup
gi|196050471|gb|ACG68417.1|	SUPERFAMILY	SSF56112		IPR011009	Protein kinase-like domain	GO:0016772
gi|196050471|gb|ACG68417.1|	SUPERFAMILY	SSF56112		IPR011009	Protein kinase-like domain	GO:0016772
gi|196050471|gb|ACG68417.1|	ProSitePatterns	PS00107	Protein kinases ATP-binding region signature.	IPR017441	Protein kinase, ATP binding site	GO:0005524
gi|196050471|gb|ACG68417.1|	Pfam	PF07714	Protein tyrosine kinase	IPR001245	Serine-threonine/tyrosine-protein kinase catalytic domain	GO:0004672|GO:0006468
gi|196050471|gb|ACG68417.1|	ProSiteProfiles	PS50011	Protein kinase domain profile.	IPR000719	Protein kinase domain	GO:0004672|GO:0005524|GO:0006468
gi|196050471|gb|ACG68417.1|	ProSitePatterns	PS00108	Serine/Threonine protein kinases active-site signature.	IPR008271	Serine/threonine-protein kinase, active site	GO:0004674|GO:0006468
gi|196050471|gb|ACG68417.1|	Gene3D	G3DSA:2.60.120.200		IPR013320	Concanavalin A-like lectin/glucanase, subgroup
gi|357118985|ref|XP_003561227._2	SUPERFAMILY	SSF56112		IPR011009	Protein kinase-like domain	GO:0016772
gi|357118985|ref|XP_003561227._2	Pfam	PF00069	Protein kinase domain	IPR000719	Protein kinase domain	GO:0004672|GO:0005524|GO:0006468
gi|218197070|gb|EEC79497.1|	ProSiteProfiles	PS51514	BRX domain profile.	IPR013591	Brevis radix (BRX) domain
gi|218197070|gb|EEC79497.1|	ProSiteProfiles	PS51514	BRX domain profile.	IPR013591	Brevis radix (BRX) domain
gi|218197070|gb|EEC79497.1|	Pfam	PF08381	Transcription factor regulating root and shoot growth via Pin3	IPR013591	Brevis radix (BRX) domain
gi|218197070|gb|EEC79497.1|	Pfam	PF08381	Transcription factor regulating root and shoot growth via Pin3	IPR013591	Brevis radix (BRX) domain
gi|326498841|dbj|BAK02406.1|	SUPERFAMILY	SSF56112		IPR011009	Protein kinase-like domain	GO:0016772
gi|326498841|dbj|BAK02406.1|	Pfam	PF00069	Protein kinase domain	IPR000719	Protein kinase domain	GO:0004672|GO:0005524|GO:0006468
gi|326498841|dbj|BAK02406.1|	ProSiteProfiles	PS50011	Protein kinase domain profile.	IPR000719	Protein kinase domain	GO:0004672|GO:0005524|GO:0006468
gi|326489647|dbj|BAK01804.1|_2	Pfam	PF01344	Kelch motif	IPR006652	Kelch repeat type 1	GO:0005515
gi|326489647|dbj|BAK01804.1|_2	Pfam	PF01344	Kelch motif	IPR006652	Kelch repeat type 1	GO:0005515
gi|326489647|dbj|BAK01804.1|_2	Gene3D	G3DSA:2.130.10.80		IPR015916	Galactose oxidase, beta-propeller
gi|326489647|dbj|BAK01804.1|_2	SMART	SM00612		IPR006652	Kelch repeat type 1	GO:0005515
gi|326489647|dbj|BAK01804.1|_2	SMART	SM00612		IPR006652	Kelch repeat type 1	GO:0005515
gi|357141260|ref|XP_003572157.	SMART	SM00220	Serine/Threonine protein kinases, catalytic domain	IPR002290	Serine/threonine- /dual specificity protein kinase, catalytic domain	GO:0004672|GO:0005524|GO:0006468
gi|357141260|ref|XP_003572157.	Gene3D	G3DSA:2.60.120.200		IPR013320	Concanavalin A-like lectin/glucanase, subgroup
gi|357141260|ref|XP_003572157.	Pfam	PF00069	Protein kinase domain	IPR000719	Protein kinase domain	GO:0004672|GO:0005524|GO:0006468
gi|357141260|ref|XP_003572157.	ProSitePatterns	PS00107	Protein kinases ATP-binding region signature.	IPR017441	Protein kinase, ATP binding site	GO:0005524
gi|357141260|ref|XP_003572157.	ProSitePatterns	PS00108	Serine/Threonine protein kinases active-site signature.	IPR008271	Serine/threonine-protein kinase, active site	GO:0004674|GO:0006468
gi|357141260|ref|XP_003572157.	ProSiteProfiles	PS50011	Protein kinase domain profile.	IPR000719	Protein kinase domain	GO:0004672|GO:0005524|GO:0006468
gi|357141260|ref|XP_003572157.	SUPERFAMILY	SSF56112		IPR011009	Protein kinase-like domain	GO:0016772
gi|218186666|gb|EEC69093.1|	Pfam	PF00085	Thioredoxin	IPR013766	Thioredoxin domain	GO:0045454
gi|218186666|gb|EEC69093.1|	ProSiteProfiles	PS51352	Thioredoxin domain profile.	IPR012336	Thioredoxin-like fold
gi|218186666|gb|EEC69093.1|	SUPERFAMILY	SSF52833		IPR012336	Thioredoxin-like fold
gi|218186666|gb|EEC69093.1|	Gene3D	G3DSA:3.40.30.10		IPR012336	Thioredoxin-like fold
gi|218186666|gb|EEC69093.1|	PANTHER	PTHR10438		IPR005746	Thioredoxin	GO:0006662|GO:0015035|GO:0045454
gi|258676450|gb|ACV87221.1|	Pfam	PF00085	Thioredoxin	IPR013766	Thioredoxin domain	GO:0045454
gi|258676450|gb|ACV87221.1|	ProSiteProfiles	PS51352	Thioredoxin domain profile.	IPR012336	Thioredoxin-like fold
gi|258676450|gb|ACV87221.1|	SUPERFAMILY	SSF52833		IPR012336	Thioredoxin-like fold
gi|258676450|gb|ACV87221.1|	Gene3D	G3DSA:3.40.30.10		IPR012336	Thioredoxin-like fold
gi|258676450|gb|ACV87221.1|	PANTHER	PTHR10438		IPR005746	Thioredoxin	GO:0006662|GO:0015035|GO:0045454
gi|115488174|ref|NP_001066574.	Pfam	PF00085	Thioredoxin	IPR013766	Thioredoxin domain	GO:0045454
gi|115488174|ref|NP_001066574.	ProSiteProfiles	PS51352	Thioredoxin domain profile.	IPR012336	Thioredoxin-like fold
gi|115488174|ref|NP_001066574.	SUPERFAMILY	SSF52833		IPR012336	Thioredoxin-like fold
gi|115488174|ref|NP_001066574.	Gene3D	G3DSA:3.40.30.10		IPR012336	Thioredoxin-like fold
gi|115488174|ref|NP_001066574.	PANTHER	PTHR10438		IPR005746	Thioredoxin	GO:0006662|GO:0015035|GO:0045454
gi|125561448|gb|EAZ06896.1|	Pfam	PF03107	C1 domain	IPR004146	DC1
gi|326530115|dbj|BAK08337.1|	Gene3D	G3DSA:3.60.40.10		IPR001932	Protein phosphatase 2C (PP2C)-like domain	GO:0003824
gi|326530115|dbj|BAK08337.1|	SUPERFAMILY	SSF81606		IPR001932	Protein phosphatase 2C (PP2C)-like domain	GO:0003824
gi|326530115|dbj|BAK08337.1|	SMART	SM00332	Serine/threonine phosphatases, family 2C, catalytic domain	IPR001932	Protein phosphatase 2C (PP2C)-like domain	GO:0003824
gi|326530115|dbj|BAK08337.1|	PANTHER	PTHR13832		IPR015655	Protein phosphatase 2C
gi|326530115|dbj|BAK08337.1|	ProSitePatterns	PS01032	Protein phosphatase 2C signature.	IPR000222	Protein phosphatase 2C, manganese/magnesium aspartate binding site	GO:0004722|GO:0006470
gi|326530115|dbj|BAK08337.1|	Pfam	PF00481	Protein phosphatase 2C	IPR001932	Protein phosphatase 2C (PP2C)-like domain	GO:0003824
gi|218194389|gb|EEC76816.1|	SUPERFAMILY	SSF81606		IPR001932	Protein phosphatase 2C (PP2C)-like domain	GO:0003824
gi|218194389|gb|EEC76816.1|	PANTHER	PTHR13832		IPR015655	Protein phosphatase 2C
gi|218194389|gb|EEC76816.1|	Gene3D	G3DSA:3.60.40.10		IPR001932	Protein phosphatase 2C (PP2C)-like domain	GO:0003824
gi|218194389|gb|EEC76816.1|	Pfam	PF00481	Protein phosphatase 2C	IPR001932	Protein phosphatase 2C (PP2C)-like domain	GO:0003824
gi|218194389|gb|EEC76816.1|	Pfam	PF00481	Protein phosphatase 2C	IPR001932	Protein phosphatase 2C (PP2C)-like domain	GO:0003824
gi|218194389|gb|EEC76816.1|	SMART	SM00332	Serine/threonine phosphatases, family 2C, catalytic domain	IPR001932	Protein phosphatase 2C (PP2C)-like domain	GO:0003824
gi|326502838|dbj|BAJ99047.1|_1	Pfam	PF01344	Kelch motif	IPR006652	Kelch repeat type 1	GO:0005515
gi|326502838|dbj|BAJ99047.1|_1	Pfam	PF01344	Kelch motif	IPR006652	Kelch repeat type 1	GO:0005515
gi|326502838|dbj|BAJ99047.1|_1	SMART	SM00612		IPR006652	Kelch repeat type 1	GO:0005515
gi|326502838|dbj|BAJ99047.1|_1	SMART	SM00612		IPR006652	Kelch repeat type 1	GO:0005515
gi|326502838|dbj|BAJ99047.1|_1	SMART	SM00612		IPR006652	Kelch repeat type 1	GO:0005515
gi|326502838|dbj|BAJ99047.1|_1	Gene3D	G3DSA:2.130.10.80		IPR015916	Galactose oxidase, beta-propeller
gi|326532048|dbj|BAK01400.1|	SUPERFAMILY	SSF56112		IPR011009	Protein kinase-like domain	GO:0016772
gi|326532048|dbj|BAK01400.1|	ProSiteProfiles	PS50011	Protein kinase domain profile.	IPR000719	Protein kinase domain	GO:0004672|GO:0005524|GO:0006468
gi|326532048|dbj|BAK01400.1|	Pfam	PF00069	Protein kinase domain	IPR000719	Protein kinase domain	GO:0004672|GO:0005524|GO:0006468
gi|326532048|dbj|BAK01400.1|	ProSitePatterns	PS00108	Serine/Threonine protein kinases active-site signature.	IPR008271	Serine/threonine-protein kinase, active site	GO:0004674|GO:0006468
gi|326532048|dbj|BAK01400.1|	SMART	SM00220	Serine/Threonine protein kinases, catalytic domain	IPR002290	Serine/threonine- /dual specificity protein kinase, catalytic domain	GO:0004672|GO:0005524|GO:0006468
gi|326502838|dbj|BAJ99047.1|_2	SMART	SM00612		IPR006652	Kelch repeat type 1	GO:0005515
gi|326502838|dbj|BAJ99047.1|_2	SMART	SM00612		IPR006652	Kelch repeat type 1	GO:0005515
gi|326502838|dbj|BAJ99047.1|_2	SMART	SM00612		IPR006652	Kelch repeat type 1	GO:0005515
gi|326502838|dbj|BAJ99047.1|_2	Gene3D	G3DSA:2.130.10.80		IPR015916	Galactose oxidase, beta-propeller
gi|326502838|dbj|BAJ99047.1|_2	Pfam	PF01344	Kelch motif	IPR006652	Kelch repeat type 1	GO:0005515
gi|326502838|dbj|BAJ99047.1|_2	Pfam	PF01344	Kelch motif	IPR006652	Kelch repeat type 1	GO:0005515
gi|222640501|gb|EEE68633.1|	Pfam	PF03107	C1 domain	IPR004146	DC1
gi|38175525|dbj|BAC98525.2|	Pfam	PF03107	C1 domain	IPR004146	DC1
gi|51091005|dbj|BAD35607.1|	Pfam	PF03107	C1 domain	IPR004146	DC1
gi|115485443|ref|NP_001067865.	SMART	SM00367	Leucine-rich repeat - CC (cysteine-containing) subfamily	IPR006553	Leucine-rich repeat, cysteine-containing subtype
gi|115485443|ref|NP_001067865.	SMART	SM00367	Leucine-rich repeat - CC (cysteine-containing) subfamily	IPR006553	Leucine-rich repeat, cysteine-containing subtype
gi|115485443|ref|NP_001067865.	SMART	SM00367	Leucine-rich repeat - CC (cysteine-containing) subfamily	IPR006553	Leucine-rich repeat, cysteine-containing subtype
gi|115485443|ref|NP_001067865.	SMART	SM00367	Leucine-rich repeat - CC (cysteine-containing) subfamily	IPR006553	Leucine-rich repeat, cysteine-containing subtype
gi|115485443|ref|NP_001067865.	SMART	SM00367	Leucine-rich repeat - CC (cysteine-containing) subfamily	IPR006553	Leucine-rich repeat, cysteine-containing subtype
gi|115485443|ref|NP_001067865.	SMART	SM00367	Leucine-rich repeat - CC (cysteine-containing) subfamily	IPR006553	Leucine-rich repeat, cysteine-containing subtype
gi|326489647|dbj|BAK01804.1|_1	SMART	SM00612		IPR006652	Kelch repeat type 1	GO:0005515
gi|326489647|dbj|BAK01804.1|_1	SMART	SM00612		IPR006652	Kelch repeat type 1	GO:0005515
gi|326489647|dbj|BAK01804.1|_1	Gene3D	G3DSA:2.130.10.80		IPR015916	Galactose oxidase, beta-propeller
gi|326489647|dbj|BAK01804.1|_1	Pfam	PF01344	Kelch motif	IPR006652	Kelch repeat type 1	GO:0005515
gi|326489647|dbj|BAK01804.1|_1	Pfam	PF01344	Kelch motif	IPR006652	Kelch repeat type 1	GO:0005515
gi|51091005|dbj|BAD35607.1|	Pfam	PF03107	C1 domain	IPR004146	DC1
gi|326502838|dbj|BAJ99047.1|_1	Pfam	PF01344	Kelch motif	IPR006652	Kelch repeat type 1	GO:0005515
gi|326502838|dbj|BAJ99047.1|_1	Pfam	PF01344	Kelch motif	IPR006652	Kelch repeat type 1	GO:0005515
gi|326502838|dbj|BAJ99047.1|_1	SMART	SM00612		IPR006652	Kelch repeat type 1	GO:0005515
gi|326502838|dbj|BAJ99047.1|_1	SMART	SM00612		IPR006652	Kelch repeat type 1	GO:0005515
gi|326502838|dbj|BAJ99047.1|_1	SMART	SM00612		IPR006652	Kelch repeat type 1	GO:0005515
gi|326502838|dbj|BAJ99047.1|_1	Gene3D	G3DSA:2.130.10.80		IPR015916	Galactose oxidase, beta-propeller
gi|115485443|ref|NP_001067865.	SMART	SM00367	Leucine-rich repeat - CC (cysteine-containing) subfamily	IPR006553	Leucine-rich repeat, cysteine-containing subtype
gi|115485443|ref|NP_001067865.	SMART	SM00367	Leucine-rich repeat - CC (cysteine-containing) subfamily	IPR006553	Leucine-rich repeat, cysteine-containing subtype
gi|115485443|ref|NP_001067865.	SMART	SM00367	Leucine-rich repeat - CC (cysteine-containing) subfamily	IPR006553	Leucine-rich repeat, cysteine-containing subtype
gi|115485443|ref|NP_001067865.	SMART	SM00367	Leucine-rich repeat - CC (cysteine-containing) subfamily	IPR006553	Leucine-rich repeat, cysteine-containing subtype
gi|115485443|ref|NP_001067865.	SMART	SM00367	Leucine-rich repeat - CC (cysteine-containing) subfamily	IPR006553	Leucine-rich repeat, cysteine-containing subtype
gi|115485443|ref|NP_001067865.	SMART	SM00367	Leucine-rich repeat - CC (cysteine-containing) subfamily	IPR006553	Leucine-rich repeat, cysteine-containing subtype
gi|326498841|dbj|BAK02406.1|	SUPERFAMILY	SSF56112		IPR011009	Protein kinase-like domain	GO:0016772
gi|326498841|dbj|BAK02406.1|	Pfam	PF00069	Protein kinase domain	IPR000719	Protein kinase domain	GO:0004672|GO:0005524|GO:0006468
gi|326498841|dbj|BAK02406.1|	ProSiteProfiles	PS50011	Protein kinase domain profile.	IPR000719	Protein kinase domain	GO:0004672|GO:0005524|GO:0006468
gi|218186666|gb|EEC69093.1|	Pfam	PF00085	Thioredoxin	IPR013766	Thioredoxin domain	GO:0045454
gi|218186666|gb|EEC69093.1|	ProSiteProfiles	PS51352	Thioredoxin domain profile.	IPR012336	Thioredoxin-like fold
gi|218186666|gb|EEC69093.1|	SUPERFAMILY	SSF52833		IPR012336	Thioredoxin-like fold
gi|218186666|gb|EEC69093.1|	Gene3D	G3DSA:3.40.30.10		IPR012336	Thioredoxin-like fold
gi|218186666|gb|EEC69093.1|	PANTHER	PTHR10438		IPR005746	Thioredoxin	GO:0006662|GO:0015035|GO:0045454
gi|258676450|gb|ACV87221.1|	Pfam	PF00085	Thioredoxin	IPR013766	Thioredoxin domain	GO:0045454
gi|258676450|gb|ACV87221.1|	ProSiteProfiles	PS51352	Thioredoxin domain profile.	IPR012336	Thioredoxin-like fold
gi|258676450|gb|ACV87221.1|	SUPERFAMILY	SSF52833		IPR012336	Thioredoxin-like fold
gi|258676450|gb|ACV87221.1|	Gene3D	G3DSA:3.40.30.10		IPR012336	Thioredoxin-like fold
gi|258676450|gb|ACV87221.1|	PANTHER	PTHR10438		IPR005746	Thioredoxin	GO:0006662|GO:0015035|GO:0045454
gi|115488174|ref|NP_001066574.	Pfam	PF00085	Thioredoxin	IPR013766	Thioredoxin domain	GO:0045454
gi|115488174|ref|NP_001066574.	ProSiteProfiles	PS51352	Thioredoxin domain profile.	IPR012336	Thioredoxin-like fold
gi|115488174|ref|NP_001066574.	SUPERFAMILY	SSF52833		IPR012336	Thioredoxin-like fold
gi|115488174|ref|NP_001066574.	Gene3D	G3DSA:3.40.30.10		IPR012336	Thioredoxin-like fold
gi|115488174|ref|NP_001066574.	PANTHER	PTHR10438		IPR005746	Thioredoxin	GO:0006662|GO:0015035|GO:0045454
gi|326489647|dbj|BAK01804.1|_2	Pfam	PF01344	Kelch motif	IPR006652	Kelch repeat type 1	GO:0005515
gi|326489647|dbj|BAK01804.1|_2	Pfam	PF01344	Kelch motif	IPR006652	Kelch repeat type 1	GO:0005515
gi|326489647|dbj|BAK01804.1|_2	Gene3D	G3DSA:2.130.10.80		IPR015916	Galactose oxidase, beta-propeller
gi|326489647|dbj|BAK01804.1|_2	SMART	SM00612		IPR006652	Kelch repeat type 1	GO:0005515
gi|326489647|dbj|BAK01804.1|_2	SMART	SM00612		IPR006652	Kelch repeat type 1	GO:0005515
gi|197359117|gb|ACH69774.1|	ProSitePatterns	PS00107	Protein kinases ATP-binding region signature.	IPR017441	Protein kinase, ATP binding site	GO:0005524
gi|197359117|gb|ACH69774.1|	SUPERFAMILY	SSF56112		IPR011009	Protein kinase-like domain	GO:0016772
gi|197359117|gb|ACH69774.1|	SUPERFAMILY	SSF56112		IPR011009	Protein kinase-like domain	GO:0016772
gi|197359117|gb|ACH69774.1|	Pfam	PF07714	Protein tyrosine kinase	IPR001245	Serine-threonine/tyrosine-protein kinase catalytic domain	GO:0004672|GO:0006468
gi|197359117|gb|ACH69774.1|	ProSiteProfiles	PS50011	Protein kinase domain profile.	IPR000719	Protein kinase domain	GO:0004672|GO:0005524|GO:0006468
gi|197359117|gb|ACH69774.1|	ProSitePatterns	PS00108	Serine/Threonine protein kinases active-site signature.	IPR008271	Serine/threonine-protein kinase, active site	GO:0004674|GO:0006468
gi|197359117|gb|ACH69774.1|	Gene3D	G3DSA:2.60.120.200		IPR013320	Concanavalin A-like lectin/glucanase, subgroup
gi|196050471|gb|ACG68417.1|	ProSitePatterns	PS00107	Protein kinases ATP-binding region signature.	IPR017441	Protein kinase, ATP binding site	GO:0005524
gi|196050471|gb|ACG68417.1|	SUPERFAMILY	SSF56112		IPR011009	Protein kinase-like domain	GO:0016772
gi|196050471|gb|ACG68417.1|	SUPERFAMILY	SSF56112		IPR011009	Protein kinase-like domain	GO:0016772
gi|196050471|gb|ACG68417.1|	Pfam	PF07714	Protein tyrosine kinase	IPR001245	Serine-threonine/tyrosine-protein kinase catalytic domain	GO:0004672|GO:0006468
gi|196050471|gb|ACG68417.1|	ProSiteProfiles	PS50011	Protein kinase domain profile.	IPR000719	Protein kinase domain	GO:0004672|GO:0005524|GO:0006468
gi|196050471|gb|ACG68417.1|	ProSitePatterns	PS00108	Serine/Threonine protein kinases active-site signature.	IPR008271	Serine/threonine-protein kinase, active site	GO:0004674|GO:0006468
gi|196050471|gb|ACG68417.1|	Gene3D	G3DSA:2.60.120.200		IPR013320	Concanavalin A-like lectin/glucanase, subgroup
gi|218197070|gb|EEC79497.1|	ProSiteProfiles	PS51514	BRX domain profile.	IPR013591	Brevis radix (BRX) domain
gi|218197070|gb|EEC79497.1|	ProSiteProfiles	PS51514	BRX domain profile.	IPR013591	Brevis radix (BRX) domain
gi|218197070|gb|EEC79497.1|	Pfam	PF08381	Transcription factor regulating root and shoot growth via Pin3	IPR013591	Brevis radix (BRX) domain
gi|218197070|gb|EEC79497.1|	Pfam	PF08381	Transcription factor regulating root and shoot growth via Pin3	IPR013591	Brevis radix (BRX) domain
gi|357141260|ref|XP_003572157.	ProSitePatterns	PS00108	Serine/Threonine protein kinases active-site signature.	IPR008271	Serine/threonine-protein kinase, active site	GO:0004674|GO:0006468
gi|357141260|ref|XP_003572157.	SMART	SM00220	Serine/Threonine protein kinases, catalytic domain	IPR002290	Serine/threonine- /dual specificity protein kinase, catalytic domain	GO:0004672|GO:0005524|GO:0006468
gi|357141260|ref|XP_003572157.	Gene3D	G3DSA:2.60.120.200		IPR013320	Concanavalin A-like lectin/glucanase, subgroup
gi|357141260|ref|XP_003572157.	Pfam	PF00069	Protein kinase domain	IPR000719	Protein kinase domain	GO:0004672|GO:0005524|GO:0006468
gi|357141260|ref|XP_003572157.	ProSiteProfiles	PS50011	Protein kinase domain profile.	IPR000719	Protein kinase domain	GO:0004672|GO:0005524|GO:0006468
gi|357141260|ref|XP_003572157.	ProSitePatterns	PS00107	Protein kinases ATP-binding region signature.	IPR017441	Protein kinase, ATP binding site	GO:0005524
gi|357141260|ref|XP_003572157.	SUPERFAMILY	SSF56112		IPR011009	Protein kinase-like domain	GO:0016772
gi|38175525|dbj|BAC98525.2|	Pfam	PF03107	C1 domain	IPR004146	DC1
gi|222640501|gb|EEE68633.1|	Pfam	PF03107	C1 domain	IPR004146	DC1
gi|218194389|gb|EEC76816.1|	SUPERFAMILY	SSF81606		IPR001932	Protein phosphatase 2C (PP2C)-like domain	GO:0003824
gi|218194389|gb|EEC76816.1|	Gene3D	G3DSA:3.60.40.10		IPR001932	Protein phosphatase 2C (PP2C)-like domain	GO:0003824
gi|218194389|gb|EEC76816.1|	PANTHER	PTHR13832		IPR015655	Protein phosphatase 2C
gi|218194389|gb|EEC76816.1|	Pfam	PF00481	Protein phosphatase 2C	IPR001932	Protein phosphatase 2C (PP2C)-like domain	GO:0003824
gi|218194389|gb|EEC76816.1|	Pfam	PF00481	Protein phosphatase 2C	IPR001932	Protein phosphatase 2C (PP2C)-like domain	GO:0003824
gi|218194389|gb|EEC76816.1|	SMART	SM00332	Serine/threonine phosphatases, family 2C, catalytic domain	IPR001932	Protein phosphatase 2C (PP2C)-like domain	GO:0003824
gi|326532048|dbj|BAK01400.1|	SUPERFAMILY	SSF56112		IPR011009	Protein kinase-like domain	GO:0016772
gi|326532048|dbj|BAK01400.1|	ProSiteProfiles	PS50011	Protein kinase domain profile.	IPR000719	Protein kinase domain	GO:0004672|GO:0005524|GO:0006468
gi|326532048|dbj|BAK01400.1|	Pfam	PF00069	Protein kinase domain	IPR000719	Protein kinase domain	GO:0004672|GO:0005524|GO:0006468
gi|326532048|dbj|BAK01400.1|	ProSitePatterns	PS00108	Serine/Threonine protein kinases active-site signature.	IPR008271	Serine/threonine-protein kinase, active site	GO:0004674|GO:0006468
gi|326532048|dbj|BAK01400.1|	SMART	SM00220	Serine/Threonine protein kinases, catalytic domain	IPR002290	Serine/threonine- /dual specificity protein kinase, catalytic domain	GO:0004672|GO:0005524|GO:0006468
gi|357118985|ref|XP_003561227._2	SUPERFAMILY	SSF56112		IPR011009	Protein kinase-like domain	GO:0016772
gi|357118985|ref|XP_003561227._2	Pfam	PF00069	Protein kinase domain	IPR000719	Protein kinase domain	GO:0004672|GO:0005524|GO:0006468
gi|326502838|dbj|BAJ99047.1|_2	SMART	SM00612		IPR006652	Kelch repeat type 1	GO:0005515
gi|326502838|dbj|BAJ99047.1|_2	SMART	SM00612		IPR006652	Kelch repeat type 1	GO:0005515
gi|326502838|dbj|BAJ99047.1|_2	SMART	SM00612		IPR006652	Kelch repeat type 1	GO:0005515
gi|326502838|dbj|BAJ99047.1|_2	Gene3D	G3DSA:2.130.10.80		IPR015916	Galactose oxidase, beta-propeller
gi|326502838|dbj|BAJ99047.1|_2	Pfam	PF01344	Kelch motif	IPR006652	Kelch repeat type 1	GO:0005515
gi|326502838|dbj|BAJ99047.1|_2	Pfam	PF01344	Kelch motif	IPR006652	Kelch repeat type 1	GO:0005515
gi|326530115|dbj|BAK08337.1|	SMART	SM00332	Serine/threonine phosphatases, family 2C, catalytic domain	IPR001932	Protein phosphatase 2C (PP2C)-like domain	GO:0003824
gi|326530115|dbj|BAK08337.1|	Gene3D	G3DSA:3.60.40.10		IPR001932	Protein phosphatase 2C (PP2C)-like domain	GO:0003824
gi|326530115|dbj|BAK08337.1|	SUPERFAMILY	SSF81606		IPR001932	Protein phosphatase 2C (PP2C)-like domain	GO:0003824
gi|326530115|dbj|BAK08337.1|	ProSitePatterns	PS01032	Protein phosphatase 2C signature.	IPR000222	Protein phosphatase 2C, manganese/magnesium aspartate binding site	GO:0004722|GO:0006470
gi|326530115|dbj|BAK08337.1|	PANTHER	PTHR13832		IPR015655	Protein phosphatase 2C
gi|326530115|dbj|BAK08337.1|	Pfam	PF00481	Protein phosphatase 2C	IPR001932	Protein phosphatase 2C (PP2C)-like domain	GO:0003824
gi|125561448|gb|EAZ06896.1|	Pfam	PF03107	C1 domain	IPR004146	DC1
gi|326489647|dbj|BAK01804.1|_1	SMART	SM00612		IPR006652	Kelch repeat type 1	GO:0005515
gi|326489647|dbj|BAK01804.1|_1	SMART	SM00612		IPR006652	Kelch repeat type 1	GO:0005515
gi|326489647|dbj|BAK01804.1|_1	Gene3D	G3DSA:2.130.10.80		IPR015916	Galactose oxidase, beta-propeller
gi|326489647|dbj|BAK01804.1|_1	Pfam	PF01344	Kelch motif	IPR006652	Kelch repeat type 1	GO:0005515
gi|326489647|dbj|BAK01804.1|_1	Pfam	PF01344	Kelch motif	IPR006652	Kelch repeat type 1	GO:0005515
gi|473940073|gb|EMS50304.1|	SUPERFAMILY	SSF74788		IPR016159	Cullin repeat-like-containing domain
gi|473940073|gb|EMS50304.1|	SUPERFAMILY	SSF74788		IPR016159	Cullin repeat-like-containing domain
gi|473940073|gb|EMS50304.1|	Pfam	PF03081	Exo70 exocyst complex subunit	IPR004140	Exocyst complex protein Exo70	GO:0000145|GO:0006887
gi|473940073|gb|EMS50304.1|	PANTHER	PTHR12542		IPR004140	Exocyst complex protein Exo70	GO:0000145|GO:0006887
a RGA5 (AB604627.1) homologous protein sequences retrieved from NCBI by Blastp (top 500 hits) against the non-redundant (nr) protein database and containing C-terminal sequences (after RGA5 amino-acid position S887 in a Clustalw multiple sequence alignment) with positive sequence or motif matches.
b Motifs identified by Interproscan (http://tools.bioinformatics.csiro.au/cgi-bin/interproscan.cgi) in C-terminal sequences.
c Blast2Go (http://blast2go.bioinformatics.csiro.au/cgi-bin/blast2go.cgi) derived gene ontologies for C-terminal domains.
