# Supplementary material for: A novel conserved mechanism for plant NLR protein pairs: the “integrated decoy” hypothesis
Source: Front Plant Sci. 2014 Nov 25;5:606. doi: 10.3389/fpls.2014.00606 (PMC4246468; doi:10.3389/fpls.2014.00606)
Supplement: Supplemental Table 3 — Interproscan identified C-terminal domains in RRS1 homologs (cut-off L850). [file Table3.XLSX]

## Sheet: RRS1 cut-off1 IPR simple
Supplemental Table 3: Interproscan identified C-terminal domains in RRS1 homologs (cut-off L850).
Protein genbank accessiona	Analysis	Signature Accession	Signature Description	ID interproscan	Motif name Interproscanb	Gene ontologiesc
gi|30694675|ref|NP_851133.1|	ProSiteProfiles	PS50811	WRKY domain profile.	IPR003657	DNA-binding WRKY	GO:0003700|GO:0006355|GO:0043565
gi|30694675|ref|NP_851133.1|	Pfam	PF03106	WRKY DNA -binding domain	IPR003657	DNA-binding WRKY	GO:0003700|GO:0006355|GO:0043565
gi|30694675|ref|NP_851133.1|	SUPERFAMILY	SSF118290		IPR003657	DNA-binding WRKY	GO:0003700|GO:0006355|GO:0043565
gi|30694675|ref|NP_851133.1|	Gene3D	G3DSA:2.20.25.80		IPR003657	DNA-binding WRKY	GO:0003700|GO:0006355|GO:0043565
gi|30694675|ref|NP_851133.1|	SMART	SM00774	DNA binding domain	IPR003657	DNA-binding WRKY	GO:0003700|GO:0006355|GO:0043565
gi|30694677|ref|NP_199318.2|	ProSiteProfiles	PS50811	WRKY domain profile.	IPR003657	DNA-binding WRKY	GO:0003700|GO:0006355|GO:0043565
gi|30694677|ref|NP_199318.2|	Pfam	PF03106	WRKY DNA -binding domain	IPR003657	DNA-binding WRKY	GO:0003700|GO:0006355|GO:0043565
gi|30694677|ref|NP_199318.2|	SUPERFAMILY	SSF118290		IPR003657	DNA-binding WRKY	GO:0003700|GO:0006355|GO:0043565
gi|30694677|ref|NP_199318.2|	Gene3D	G3DSA:2.20.25.80		IPR003657	DNA-binding WRKY	GO:0003700|GO:0006355|GO:0043565
gi|30694677|ref|NP_199318.2|	SMART	SM00774	DNA binding domain	IPR003657	DNA-binding WRKY	GO:0003700|GO:0006355|GO:0043565
gi|357449963|ref|XP_003595258.	ProSitePatterns	PS00297	Heat shock hsp70 proteins family signature 1.	IPR018181	Heat shock protein 70, conserved site
gi|357449963|ref|XP_003595258.	PRINTS	PR00301	70kDa heat shock protein signature	IPR013126	Heat shock protein 70 family
gi|357449963|ref|XP_003595258.	PRINTS	PR00301	70kDa heat shock protein signature	IPR013126	Heat shock protein 70 family
gi|357449963|ref|XP_003595258.	PRINTS	PR00301	70kDa heat shock protein signature	IPR013126	Heat shock protein 70 family
gi|357449963|ref|XP_003595258.	PRINTS	PR00301	70kDa heat shock protein signature	IPR013126	Heat shock protein 70 family
gi|357449963|ref|XP_003595258.	PRINTS	PR00301	70kDa heat shock protein signature	IPR013126	Heat shock protein 70 family
gi|357449963|ref|XP_003595258.	PRINTS	PR00301	70kDa heat shock protein signature	IPR013126	Heat shock protein 70 family
gi|357449963|ref|XP_003595258.	PRINTS	PR00301	70kDa heat shock protein signature	IPR013126	Heat shock protein 70 family
gi|357449963|ref|XP_003595258.	Pfam	PF00012	Hsp70 protein	IPR013126	Heat shock protein 70 family
gi|357449963|ref|XP_003595258.	Pfam	PF00012	Hsp70 protein	IPR013126	Heat shock protein 70 family
gi|357449963|ref|XP_003595258.	ProSitePatterns	PS00329	Heat shock hsp70 proteins family signature 2.	IPR018181	Heat shock protein 70, conserved site
gi|357449963|ref|XP_003595258.	ProSitePatterns	PS01036	Heat shock hsp70 proteins family signature 3.	IPR018181	Heat shock protein 70, conserved site
gi|145334739|ref|NP_001078715.	Pfam	PF00560	Leucine Rich Repeat	IPR001611	Leucine-rich repeat	GO:0005515
gi|26449414|dbj|BAC41834.1|	Pfam	PF00560	Leucine Rich Repeat	IPR001611	Leucine-rich repeat	GO:0005515
gi|297794745|ref|XP_002865257.	Pfam	PF00560	Leucine Rich Repeat	IPR001611	Leucine-rich repeat	GO:0005515
gi|297794745|ref|XP_002865257.	Pfam	PF00560	Leucine Rich Repeat	IPR001611	Leucine-rich repeat	GO:0005515
gi|297804202|ref|XP_002869985.	Pfam	PF00560	Leucine Rich Repeat	IPR001611	Leucine-rich repeat	GO:0005515
gi|297804202|ref|XP_002869985.	Pfam	PF00560	Leucine Rich Repeat	IPR001611	Leucine-rich repeat	GO:0005515
gi|238480299|ref|NP_001154222.1	Pfam	PF00069	Protein kinase domain	IPR000719	Protein kinase domain	GO:0004672|GO:0005524|GO:0006468
gi|238480299|ref|NP_001154222.1	Pfam	PF00069	Protein kinase domain	IPR000719	Protein kinase domain	GO:0004672|GO:0005524|GO:0006468
gi|238480299|ref|NP_001154222.1	SUPERFAMILY	SSF56112		IPR011009	Protein kinase-like domain	GO:0016772
gi|238480299|ref|NP_001154222.1	ProSiteProfiles	PS50011	Protein kinase domain profile.	IPR000719	Protein kinase domain	GO:0004672|GO:0005524|GO:0006468
gi|145358882|ref|NP_199339.2|	SUPERFAMILY	SSF118290		IPR003657	DNA-binding WRKY	GO:0003700|GO:0006355|GO:0043565
gi|145358882|ref|NP_199339.2|	ProSiteProfiles	PS50811	WRKY domain profile.	IPR003657	DNA-binding WRKY	GO:0003700|GO:0006355|GO:0043565
gi|145358882|ref|NP_199339.2|	Gene3D	G3DSA:2.20.25.80		IPR003657	DNA-binding WRKY	GO:0003700|GO:0006355|GO:0043565
gi|145358882|ref|NP_199339.2|	SMART	SM00774	DNA binding domain	IPR003657	DNA-binding WRKY	GO:0003700|GO:0006355|GO:0043565
gi|145358882|ref|NP_199339.2|	Pfam	PF03106	WRKY DNA -binding domain	IPR003657	DNA-binding WRKY	GO:0003700|GO:0006355|GO:0043565
gi|227438183|gb|ACP30581.1|	Pfam	PF00560	Leucine Rich Repeat	IPR001611	Leucine-rich repeat	GO:0005515
gi|42569093|ref|NP_179297.2|	ProSiteProfiles	PS50104	TIR domain profile.	IPR000157	Toll/interleukin-1 receptor homology (TIR) domain	GO:0005515|GO:0007165
gi|42569093|ref|NP_179297.2|	SUPERFAMILY	SSF52200		IPR000157	Toll/interleukin-1 receptor homology (TIR) domain	GO:0005515|GO:0007165
gi|42569093|ref|NP_179297.2|	Pfam	PF12799	Leucine Rich repeats (2 copies)	IPR025875	Leucine rich repeat 4
gi|42569093|ref|NP_179297.2|	ProSiteProfiles	PS51450	Leucine-rich repeat profile.	IPR001611	Leucine-rich repeat	GO:0005515
gi|42569093|ref|NP_179297.2|	ProSiteProfiles	PS51450	Leucine-rich repeat profile.	IPR001611	Leucine-rich repeat	GO:0005515
gi|42569093|ref|NP_179297.2|	Pfam	PF01582	TIR domain	IPR000157	Toll/interleukin-1 receptor homology (TIR) domain	GO:0005515|GO:0007165
gi|42569093|ref|NP_179297.2|	SMART	SM00255	Toll - interleukin 1 - resistance	IPR000157	Toll/interleukin-1 receptor homology (TIR) domain	GO:0005515|GO:0007165
gi|237769813|dbj|BAH59425.1|	Gene3D	G3DSA:2.20.25.80		IPR003657	DNA-binding WRKY	GO:0003700|GO:0006355|GO:0043565
gi|237769813|dbj|BAH59425.1|	ProSiteProfiles	PS50811	WRKY domain profile.	IPR003657	DNA-binding WRKY	GO:0003700|GO:0006355|GO:0043565
gi|237769813|dbj|BAH59425.1|	Pfam	PF03106	WRKY DNA -binding domain	IPR003657	DNA-binding WRKY	GO:0003700|GO:0006355|GO:0043565
gi|237769813|dbj|BAH59425.1|	SMART	SM00774	DNA binding domain	IPR003657	DNA-binding WRKY	GO:0003700|GO:0006355|GO:0043565
gi|237769813|dbj|BAH59425.1|	SUPERFAMILY	SSF118290		IPR003657	DNA-binding WRKY	GO:0003700|GO:0006355|GO:0043565
gi|297819854|ref|XP_002877810.	Pfam	PF00560	Leucine Rich Repeat	IPR001611	Leucine-rich repeat	GO:0005515
gi|297791299|ref|XP_002863534.	SMART	SM00774	DNA binding domain	IPR003657	DNA-binding WRKY	GO:0003700|GO:0006355|GO:0043565
gi|297791299|ref|XP_002863534.	Gene3D	G3DSA:2.20.25.80		IPR003657	DNA-binding WRKY	GO:0003700|GO:0006355|GO:0043565
gi|297791299|ref|XP_002863534.	ProSiteProfiles	PS50811	WRKY domain profile.	IPR003657	DNA-binding WRKY	GO:0003700|GO:0006355|GO:0043565
gi|297791299|ref|XP_002863534.	Pfam	PF03106	WRKY DNA -binding domain	IPR003657	DNA-binding WRKY	GO:0003700|GO:0006355|GO:0043565
gi|297791299|ref|XP_002863534.	SUPERFAMILY	SSF118290		IPR003657	DNA-binding WRKY	GO:0003700|GO:0006355|GO:0043565
gi|297794741|ref|XP_002865255.	Gene3D	G3DSA:2.20.25.80		IPR003657	DNA-binding WRKY	GO:0003700|GO:0006355|GO:0043565
gi|297794741|ref|XP_002865255.	Pfam	PF03106	WRKY DNA -binding domain	IPR003657	DNA-binding WRKY	GO:0003700|GO:0006355|GO:0043565
gi|297794741|ref|XP_002865255.	SMART	SM00774	DNA binding domain	IPR003657	DNA-binding WRKY	GO:0003700|GO:0006355|GO:0043565
gi|297794741|ref|XP_002865255.	ProSiteProfiles	PS50811	WRKY domain profile.	IPR003657	DNA-binding WRKY	GO:0003700|GO:0006355|GO:0043565
gi|297794741|ref|XP_002865255.	SUPERFAMILY	SSF118290		IPR003657	DNA-binding WRKY	GO:0003700|GO:0006355|GO:0043565
gi|357469181|ref|XP_003604875.	Pfam	PF01582	TIR domain	IPR000157	Toll/interleukin-1 receptor homology (TIR) domain	GO:0005515|GO:0007165
gi|357439719|ref|XP_003590137.	Pfam	PF01582	TIR domain	IPR000157	Toll/interleukin-1 receptor homology (TIR) domain	GO:0005515|GO:0007165
gi|2853079|emb|CAA16929.1|	SMART	SM00255	Toll - interleukin 1 - resistance	IPR000157	Toll/interleukin-1 receptor homology (TIR) domain	GO:0005515|GO:0007165
gi|2853079|emb|CAA16929.1|	ProSiteProfiles	PS50104	TIR domain profile.	IPR000157	Toll/interleukin-1 receptor homology (TIR) domain	GO:0005515|GO:0007165
gi|2853079|emb|CAA16929.1|	Pfam	PF01582	TIR domain	IPR000157	Toll/interleukin-1 receptor homology (TIR) domain	GO:0005515|GO:0007165
gi|2853079|emb|CAA16929.1|	SUPERFAMILY	SSF52200		IPR000157	Toll/interleukin-1 receptor homology (TIR) domain	GO:0005515|GO:0007165
gi|2853079|emb|CAA16929.1|	Pfam	PF00560	Leucine Rich Repeat	IPR001611	Leucine-rich repeat	GO:0005515
gi|186511687|ref|NP_001118968.	SUPERFAMILY	SSF56112		IPR011009	Protein kinase-like domain	GO:0016772
gi|186511687|ref|NP_001118968.	Pfam	PF00069	Protein kinase domain	IPR000719	Protein kinase domain	GO:0004672|GO:0005524|GO:0006468
gi|186511687|ref|NP_001118968.	ProSiteProfiles	PS50011	Protein kinase domain profile.	IPR000719	Protein kinase domain	GO:0004672|GO:0005524|GO:0006468
gi|227438237|gb|ACP30608.1|	SUPERFAMILY	SSF52200		IPR000157	Toll/interleukin-1 receptor homology (TIR) domain	GO:0005515|GO:0007165
gi|227438237|gb|ACP30608.1|	SMART	SM00255	Toll - interleukin 1 - resistance	IPR000157	Toll/interleukin-1 receptor homology (TIR) domain	GO:0005515|GO:0007165
gi|227438237|gb|ACP30608.1|	Pfam	PF01582	TIR domain	IPR000157	Toll/interleukin-1 receptor homology (TIR) domain	GO:0005515|GO:0007165
gi|227438237|gb|ACP30608.1|	ProSiteProfiles	PS50104	TIR domain profile.	IPR000157	Toll/interleukin-1 receptor homology (TIR) domain	GO:0005515|GO:0007165
gi|359473398|ref|XP_002268324.	Pfam	PF00560	Leucine Rich Repeat	IPR001611	Leucine-rich repeat	GO:0005515
gi|359473398|ref|XP_002268324.	ProSiteProfiles	PS51450	Leucine-rich repeat profile.	IPR001611	Leucine-rich repeat	GO:0005515
gi|359473398|ref|XP_002268324.	ProSiteProfiles	PS51450	Leucine-rich repeat profile.	IPR001611	Leucine-rich repeat	GO:0005515
gi|359473398|ref|XP_002268324.	ProSiteProfiles	PS51450	Leucine-rich repeat profile.	IPR001611	Leucine-rich repeat	GO:0005515
gi|297840621|ref|XP_002888192.	Pfam	PF00560	Leucine Rich Repeat	IPR001611	Leucine-rich repeat	GO:0005515
gi|22326876|ref|NP_197291.2|	Gene3D	G3DSA:2.10.110.10		IPR001781	Zinc finger, LIM-type	GO:0008270
gi|22326876|ref|NP_197291.2|	SMART	SM00132	Zinc-binding domain present in Lin-11, Isl-1, Mec-3.	IPR001781	Zinc finger, LIM-type	GO:0008270
gi|22326876|ref|NP_197291.2|	ProSiteProfiles	PS50023	LIM domain profile.	IPR001781	Zinc finger, LIM-type	GO:0008270
gi|22326876|ref|NP_197291.2|	ProSitePatterns	PS00478	LIM zinc-binding domain signature.	IPR001781	Zinc finger, LIM-type	GO:0008270
gi|22326876|ref|NP_197291.2|	Pfam	PF12315	Protein of unknown function (DUF3633)	IPR022087	Protein DA1 like
gi|22326876|ref|NP_197291.2|	Pfam	PF00412	LIM domain	IPR001781	Zinc finger, LIM-type	GO:0008270
gi|357513247|ref|XP_003626912.	Pfam	PF00931	NB-ARC domain	IPR002182	NB-ARC	GO:0043531
gi|357513247|ref|XP_003626912.	SMART	SM00255	Toll - interleukin 1 - resistance	IPR000157	Toll/interleukin-1 receptor homology (TIR) domain	GO:0005515|GO:0007165
gi|357513247|ref|XP_003626912.	SUPERFAMILY	SSF52540		IPR027417	P-loop containing nucleoside triphosphate hydrolase
gi|357513247|ref|XP_003626912.	Pfam	PF01582	TIR domain	IPR000157	Toll/interleukin-1 receptor homology (TIR) domain	GO:0005515|GO:0007165
gi|357513247|ref|XP_003626912.	SUPERFAMILY	SSF52200		IPR000157	Toll/interleukin-1 receptor homology (TIR) domain	GO:0005515|GO:0007165
gi|357513247|ref|XP_003626912.	PRINTS	PR00364	Disease resistance protein signature	IPR000767	Disease resistance protein	GO:0006952
gi|357513247|ref|XP_003626912.	PRINTS	PR00364	Disease resistance protein signature	IPR000767	Disease resistance protein	GO:0006952
gi|357513247|ref|XP_003626912.	PRINTS	PR00364	Disease resistance protein signature	IPR000767	Disease resistance protein	GO:0006952
gi|357513247|ref|XP_003626912.	ProSiteProfiles	PS50104	TIR domain profile.	IPR000157	Toll/interleukin-1 receptor homology (TIR) domain	GO:0005515|GO:0007165
gi|334186704|ref|NP_193687.3|	Pfam	PF01582	TIR domain	IPR000157	Toll/interleukin-1 receptor homology (TIR) domain	GO:0005515|GO:0007165
gi|334186704|ref|NP_193687.3|	SMART	SM00255	Toll - interleukin 1 - resistance	IPR000157	Toll/interleukin-1 receptor homology (TIR) domain	GO:0005515|GO:0007165
gi|334186704|ref|NP_193687.3|	ProSiteProfiles	PS50104	TIR domain profile.	IPR000157	Toll/interleukin-1 receptor homology (TIR) domain	GO:0005515|GO:0007165
gi|334186704|ref|NP_193687.3|	Pfam	PF00560	Leucine Rich Repeat	IPR001611	Leucine-rich repeat	GO:0005515
gi|334186704|ref|NP_193687.3|	SUPERFAMILY	SSF52200		IPR000157	Toll/interleukin-1 receptor homology (TIR) domain	GO:0005515|GO:0007165
gi|227438289|gb|ACP30634.1|	Pfam	PF00560	Leucine Rich Repeat	IPR001611	Leucine-rich repeat	GO:0005515
gi|51555866|dbj|BAD38678.1|	ProSiteProfiles	PS50811	WRKY domain profile.	IPR003657	DNA-binding WRKY	GO:0003700|GO:0006355|GO:0043565
gi|51555866|dbj|BAD38678.1|	SMART	SM00774	DNA binding domain	IPR003657	DNA-binding WRKY	GO:0003700|GO:0006355|GO:0043565
gi|51555866|dbj|BAD38678.1|	SUPERFAMILY	SSF118290		IPR003657	DNA-binding WRKY	GO:0003700|GO:0006355|GO:0043565
gi|51555866|dbj|BAD38678.1|	Pfam	PF03106	WRKY DNA -binding domain	IPR003657	DNA-binding WRKY	GO:0003700|GO:0006355|GO:0043565
gi|51555866|dbj|BAD38678.1|	Gene3D	G3DSA:2.20.25.80		IPR003657	DNA-binding WRKY	GO:0003700|GO:0006355|GO:0043565
gi|15230522|ref|NP_190724.1|	Pfam	PF00560	Leucine Rich Repeat	IPR001611	Leucine-rich repeat	GO:0005515
gi|297791233|ref|XP_002863501.	Pfam	PF00560	Leucine Rich Repeat	IPR001611	Leucine-rich repeat	GO:0005515
gi|297791233|ref|XP_002863501.	Pfam	PF00560	Leucine Rich Repeat	IPR001611	Leucine-rich repeat	GO:0005515
gi|227438197|gb|ACP30588.1|	ProSiteProfiles	PS50103	Zinc finger C3H1-type profile.	IPR000571	Zinc finger, CCCH-type	GO:0046872
gi|227438197|gb|ACP30588.1|	SMART	SM00356	zinc finger	IPR000571	Zinc finger, CCCH-type	GO:0046872
gi|227438197|gb|ACP30588.1|	Pfam	PF00642	Zinc finger C-x8-C-x5-C-x3-H type (and similar)	IPR000571	Zinc finger, CCCH-type	GO:0046872
gi|227438273|gb|ACP30626.1|	ProSiteProfiles	PS51319	TFIIS N-terminal domain profile.	IPR017923	Transcription factor IIS, N-terminal	GO:0003677|GO:0005634|GO:0006351
gi|227438273|gb|ACP30626.1|	SUPERFAMILY	SSF47676		IPR017923	Transcription factor IIS, N-terminal	GO:0003677|GO:0005634|GO:0006351
gi|227438273|gb|ACP30626.1|	Gene3D	G3DSA:1.20.930.10		IPR017923	Transcription factor IIS, N-terminal	GO:0003677|GO:0005634|GO:0006351
gi|227438273|gb|ACP30626.1|	Pfam	PF08711	TFIIS helical bundle-like domain	IPR017923	Transcription factor IIS, N-terminal	GO:0003677|GO:0005634|GO:0006351
gi|227438273|gb|ACP30626.1|	ProSiteProfiles	PS50103	Zinc finger C3H1-type profile.	IPR000571	Zinc finger, CCCH-type	GO:0046872
gi|227438273|gb|ACP30626.1|	SMART	SM00509	Domain in the N-terminus of transcription elongation factor S-II (and elsewhere)	IPR003617	Transcription elongation factor, TFIIS/CRSP70, N-terminal, sub-type	GO:0005634|GO:0006351
gi|30681996|ref|NP_192939.2|	SUPERFAMILY	SSF56112		IPR011009	Protein kinase-like domain	GO:0016772
gi|30681996|ref|NP_192939.2|	Pfam	PF00069	Protein kinase domain	IPR000719	Protein kinase domain	GO:0004672|GO:0005524|GO:0006468
gi|30681996|ref|NP_192939.2|	ProSiteProfiles	PS50011	Protein kinase domain profile.	IPR000719	Protein kinase domain	GO:0004672|GO:0005524|GO:0006468
gi|237769811|dbj|BAH59424.1|	Gene3D	G3DSA:2.20.25.80		IPR003657	DNA-binding WRKY	GO:0003700|GO:0006355|GO:0043565
gi|237769811|dbj|BAH59424.1|	ProSiteProfiles	PS50811	WRKY domain profile.	IPR003657	DNA-binding WRKY	GO:0003700|GO:0006355|GO:0043565
gi|237769811|dbj|BAH59424.1|	Pfam	PF03106	WRKY DNA -binding domain	IPR003657	DNA-binding WRKY	GO:0003700|GO:0006355|GO:0043565
gi|237769811|dbj|BAH59424.1|	SMART	SM00774	DNA binding domain	IPR003657	DNA-binding WRKY	GO:0003700|GO:0006355|GO:0043565
gi|237769811|dbj|BAH59424.1|	SUPERFAMILY	SSF118290		IPR003657	DNA-binding WRKY	GO:0003700|GO:0006355|GO:0043565
gi|297794807|ref|XP_002865288.	ProSiteProfiles	PS50811	WRKY domain profile.	IPR003657	DNA-binding WRKY	GO:0003700|GO:0006355|GO:0043565
gi|297794807|ref|XP_002865288.	Pfam	PF03106	WRKY DNA -binding domain	IPR003657	DNA-binding WRKY	GO:0003700|GO:0006355|GO:0043565
gi|297794807|ref|XP_002865288.	SUPERFAMILY	SSF118290		IPR003657	DNA-binding WRKY	GO:0003700|GO:0006355|GO:0043565
gi|297794807|ref|XP_002865288.	Gene3D	G3DSA:2.20.25.80		IPR003657	DNA-binding WRKY	GO:0003700|GO:0006355|GO:0043565
gi|297794807|ref|XP_002865288.	SMART	SM00774	DNA binding domain	IPR003657	DNA-binding WRKY	GO:0003700|GO:0006355|GO:0043565
gi|2853079|emb|CAA16929.1|	SMART	SM00255	Toll - interleukin 1 - resistance	IPR000157	Toll/interleukin-1 receptor homology (TIR) domain	GO:0005515|GO:0007165
gi|2853079|emb|CAA16929.1|	ProSiteProfiles	PS50104	TIR domain profile.	IPR000157	Toll/interleukin-1 receptor homology (TIR) domain	GO:0005515|GO:0007165
gi|2853079|emb|CAA16929.1|	Pfam	PF01582	TIR domain	IPR000157	Toll/interleukin-1 receptor homology (TIR) domain	GO:0005515|GO:0007165
gi|2853079|emb|CAA16929.1|	SUPERFAMILY	SSF52200		IPR000157	Toll/interleukin-1 receptor homology (TIR) domain	GO:0005515|GO:0007165
gi|2853079|emb|CAA16929.1|	Pfam	PF00560	Leucine Rich Repeat	IPR001611	Leucine-rich repeat	GO:0005515
gi|359473398|ref|XP_002268324.	Pfam	PF00560	Leucine Rich Repeat	IPR001611	Leucine-rich repeat	GO:0005515
gi|359473398|ref|XP_002268324.	ProSiteProfiles	PS51450	Leucine-rich repeat profile.	IPR001611	Leucine-rich repeat	GO:0005515
gi|359473398|ref|XP_002268324.	ProSiteProfiles	PS51450	Leucine-rich repeat profile.	IPR001611	Leucine-rich repeat	GO:0005515
gi|359473398|ref|XP_002268324.	ProSiteProfiles	PS51450	Leucine-rich repeat profile.	IPR001611	Leucine-rich repeat	GO:0005515
gi|30694675|ref|NP_851133.1|	Pfam	PF03106	WRKY DNA -binding domain	IPR003657	DNA-binding WRKY	GO:0003700|GO:0006355|GO:0043565
gi|30694675|ref|NP_851133.1|	ProSiteProfiles	PS50811	WRKY domain profile.	IPR003657	DNA-binding WRKY	GO:0003700|GO:0006355|GO:0043565
gi|30694675|ref|NP_851133.1|	SUPERFAMILY	SSF118290		IPR003657	DNA-binding WRKY	GO:0003700|GO:0006355|GO:0043565
gi|30694675|ref|NP_851133.1|	Gene3D	G3DSA:2.20.25.80		IPR003657	DNA-binding WRKY	GO:0003700|GO:0006355|GO:0043565
gi|30694675|ref|NP_851133.1|	SMART	SM00774	DNA binding domain	IPR003657	DNA-binding WRKY	GO:0003700|GO:0006355|GO:0043565
gi|30694677|ref|NP_199318.2|	Pfam	PF03106	WRKY DNA -binding domain	IPR003657	DNA-binding WRKY	GO:0003700|GO:0006355|GO:0043565
gi|30694677|ref|NP_199318.2|	ProSiteProfiles	PS50811	WRKY domain profile.	IPR003657	DNA-binding WRKY	GO:0003700|GO:0006355|GO:0043565
gi|30694677|ref|NP_199318.2|	SUPERFAMILY	SSF118290		IPR003657	DNA-binding WRKY	GO:0003700|GO:0006355|GO:0043565
gi|30694677|ref|NP_199318.2|	Gene3D	G3DSA:2.20.25.80		IPR003657	DNA-binding WRKY	GO:0003700|GO:0006355|GO:0043565
gi|30694677|ref|NP_199318.2|	SMART	SM00774	DNA binding domain	IPR003657	DNA-binding WRKY	GO:0003700|GO:0006355|GO:0043565
gi|227438273|gb|ACP30626.1|	ProSiteProfiles	PS51319	TFIIS N-terminal domain profile.	IPR017923	Transcription factor IIS, N-terminal	GO:0003677|GO:0005634|GO:0006351
gi|227438273|gb|ACP30626.1|	SUPERFAMILY	SSF47676		IPR017923	Transcription factor IIS, N-terminal	GO:0003677|GO:0005634|GO:0006351
gi|227438273|gb|ACP30626.1|	Gene3D	G3DSA:1.20.930.10		IPR017923	Transcription factor IIS, N-terminal	GO:0003677|GO:0005634|GO:0006351
gi|227438273|gb|ACP30626.1|	Pfam	PF08711	TFIIS helical bundle-like domain	IPR017923	Transcription factor IIS, N-terminal	GO:0003677|GO:0005634|GO:0006351
gi|227438273|gb|ACP30626.1|	ProSiteProfiles	PS50103	Zinc finger C3H1-type profile.	IPR000571	Zinc finger, CCCH-type	GO:0046872
gi|227438273|gb|ACP30626.1|	SMART	SM00509	Domain in the N-terminus of transcription elongation factor S-II (and elsewhere)	IPR003617	Transcription elongation factor, TFIIS/CRSP70, N-terminal, sub-type	GO:0005634|GO:0006351
gi|42569093|ref|NP_179297.2|	ProSiteProfiles	PS50104	TIR domain profile.	IPR000157	Toll/interleukin-1 receptor homology (TIR) domain	GO:0005515|GO:0007165
gi|42569093|ref|NP_179297.2|	SUPERFAMILY	SSF52200		IPR000157	Toll/interleukin-1 receptor homology (TIR) domain	GO:0005515|GO:0007165
gi|42569093|ref|NP_179297.2|	ProSiteProfiles	PS51450	Leucine-rich repeat profile.	IPR001611	Leucine-rich repeat	GO:0005515
gi|42569093|ref|NP_179297.2|	Pfam	PF12799	Leucine Rich repeats (2 copies)	IPR025875	Leucine rich repeat 4
gi|42569093|ref|NP_179297.2|	ProSiteProfiles	PS51450	Leucine-rich repeat profile.	IPR001611	Leucine-rich repeat	GO:0005515
gi|42569093|ref|NP_179297.2|	Pfam	PF01582	TIR domain	IPR000157	Toll/interleukin-1 receptor homology (TIR) domain	GO:0005515|GO:0007165
gi|42569093|ref|NP_179297.2|	SMART	SM00255	Toll - interleukin 1 - resistance	IPR000157	Toll/interleukin-1 receptor homology (TIR) domain	GO:0005515|GO:0007165
gi|237769811|dbj|BAH59424.1|	Gene3D	G3DSA:2.20.25.80		IPR003657	DNA-binding WRKY	GO:0003700|GO:0006355|GO:0043565
gi|237769811|dbj|BAH59424.1|	ProSiteProfiles	PS50811	WRKY domain profile.	IPR003657	DNA-binding WRKY	GO:0003700|GO:0006355|GO:0043565
gi|237769811|dbj|BAH59424.1|	Pfam	PF03106	WRKY DNA -binding domain	IPR003657	DNA-binding WRKY	GO:0003700|GO:0006355|GO:0043565
gi|237769811|dbj|BAH59424.1|	SMART	SM00774	DNA binding domain	IPR003657	DNA-binding WRKY	GO:0003700|GO:0006355|GO:0043565
gi|237769811|dbj|BAH59424.1|	SUPERFAMILY	SSF118290		IPR003657	DNA-binding WRKY	GO:0003700|GO:0006355|GO:0043565
gi|334186704|ref|NP_193687.3|	Pfam	PF01582	TIR domain	IPR000157	Toll/interleukin-1 receptor homology (TIR) domain	GO:0005515|GO:0007165
gi|334186704|ref|NP_193687.3|	SMART	SM00255	Toll - interleukin 1 - resistance	IPR000157	Toll/interleukin-1 receptor homology (TIR) domain	GO:0005515|GO:0007165
gi|334186704|ref|NP_193687.3|	ProSiteProfiles	PS50104	TIR domain profile.	IPR000157	Toll/interleukin-1 receptor homology (TIR) domain	GO:0005515|GO:0007165
gi|334186704|ref|NP_193687.3|	Pfam	PF00560	Leucine Rich Repeat	IPR001611	Leucine-rich repeat	GO:0005515
gi|334186704|ref|NP_193687.3|	SUPERFAMILY	SSF52200		IPR000157	Toll/interleukin-1 receptor homology (TIR) domain	GO:0005515|GO:0007165
gi|297794741|ref|XP_002865255.	Gene3D	G3DSA:2.20.25.80		IPR003657	DNA-binding WRKY	GO:0003700|GO:0006355|GO:0043565
gi|297794741|ref|XP_002865255.	SMART	SM00774	DNA binding domain	IPR003657	DNA-binding WRKY	GO:0003700|GO:0006355|GO:0043565
gi|297794741|ref|XP_002865255.	Pfam	PF03106	WRKY DNA -binding domain	IPR003657	DNA-binding WRKY	GO:0003700|GO:0006355|GO:0043565
gi|297794741|ref|XP_002865255.	ProSiteProfiles	PS50811	WRKY domain profile.	IPR003657	DNA-binding WRKY	GO:0003700|GO:0006355|GO:0043565
gi|297794741|ref|XP_002865255.	SUPERFAMILY	SSF118290		IPR003657	DNA-binding WRKY	GO:0003700|GO:0006355|GO:0043565
gi|227438237|gb|ACP30608.1|	SUPERFAMILY	SSF52200		IPR000157	Toll/interleukin-1 receptor homology (TIR) domain	GO:0005515|GO:0007165
gi|227438237|gb|ACP30608.1|	SMART	SM00255	Toll - interleukin 1 - resistance	IPR000157	Toll/interleukin-1 receptor homology (TIR) domain	GO:0005515|GO:0007165
gi|227438237|gb|ACP30608.1|	Pfam	PF01582	TIR domain	IPR000157	Toll/interleukin-1 receptor homology (TIR) domain	GO:0005515|GO:0007165
gi|227438237|gb|ACP30608.1|	ProSiteProfiles	PS50104	TIR domain profile.	IPR000157	Toll/interleukin-1 receptor homology (TIR) domain	GO:0005515|GO:0007165
gi|237769813|dbj|BAH59425.1|	Gene3D	G3DSA:2.20.25.80		IPR003657	DNA-binding WRKY	GO:0003700|GO:0006355|GO:0043565
gi|237769813|dbj|BAH59425.1|	ProSiteProfiles	PS50811	WRKY domain profile.	IPR003657	DNA-binding WRKY	GO:0003700|GO:0006355|GO:0043565
gi|237769813|dbj|BAH59425.1|	Pfam	PF03106	WRKY DNA -binding domain	IPR003657	DNA-binding WRKY	GO:0003700|GO:0006355|GO:0043565
gi|237769813|dbj|BAH59425.1|	SMART	SM00774	DNA binding domain	IPR003657	DNA-binding WRKY	GO:0003700|GO:0006355|GO:0043565
gi|237769813|dbj|BAH59425.1|	SUPERFAMILY	SSF118290		IPR003657	DNA-binding WRKY	GO:0003700|GO:0006355|GO:0043565
gi|15230522|ref|NP_190724.1|	Pfam	PF00560	Leucine Rich Repeat	IPR001611	Leucine-rich repeat	GO:0005515
gi|51555866|dbj|BAD38678.1|	ProSiteProfiles	PS50811	WRKY domain profile.	IPR003657	DNA-binding WRKY	GO:0003700|GO:0006355|GO:0043565
gi|51555866|dbj|BAD38678.1|	SMART	SM00774	DNA binding domain	IPR003657	DNA-binding WRKY	GO:0003700|GO:0006355|GO:0043565
gi|51555866|dbj|BAD38678.1|	SUPERFAMILY	SSF118290		IPR003657	DNA-binding WRKY	GO:0003700|GO:0006355|GO:0043565
gi|51555866|dbj|BAD38678.1|	Pfam	PF03106	WRKY DNA -binding domain	IPR003657	DNA-binding WRKY	GO:0003700|GO:0006355|GO:0043565
gi|51555866|dbj|BAD38678.1|	Gene3D	G3DSA:2.20.25.80		IPR003657	DNA-binding WRKY	GO:0003700|GO:0006355|GO:0043565
gi|186511687|ref|NP_001118968.	SUPERFAMILY	SSF56112		IPR011009	Protein kinase-like domain	GO:0016772
gi|186511687|ref|NP_001118968.	Pfam	PF00069	Protein kinase domain	IPR000719	Protein kinase domain	GO:0004672|GO:0005524|GO:0006468
gi|186511687|ref|NP_001118968.	ProSiteProfiles	PS50011	Protein kinase domain profile.	IPR000719	Protein kinase domain	GO:0004672|GO:0005524|GO:0006468
gi|357449963|ref|XP_003595258.1	PRINTS	PR00301	70kDa heat shock protein signature	IPR013126	Heat shock protein 70 family
gi|357449963|ref|XP_003595258.1	PRINTS	PR00301	70kDa heat shock protein signature	IPR013126	Heat shock protein 70 family
gi|357449963|ref|XP_003595258.1	PRINTS	PR00301	70kDa heat shock protein signature	IPR013126	Heat shock protein 70 family
gi|357449963|ref|XP_003595258.1	PRINTS	PR00301	70kDa heat shock protein signature	IPR013126	Heat shock protein 70 family
gi|357449963|ref|XP_003595258.1	PRINTS	PR00301	70kDa heat shock protein signature	IPR013126	Heat shock protein 70 family
gi|357449963|ref|XP_003595258.1	PRINTS	PR00301	70kDa heat shock protein signature	IPR013126	Heat shock protein 70 family
gi|357449963|ref|XP_003595258.1	PRINTS	PR00301	70kDa heat shock protein signature	IPR013126	Heat shock protein 70 family
gi|357449963|ref|XP_003595258.1	ProSitePatterns	PS01036	Heat shock hsp70 proteins family signature 3.	IPR018181	Heat shock protein 70, conserved site
gi|357449963|ref|XP_003595258.1	Pfam	PF00012	Hsp70 protein	IPR013126	Heat shock protein 70 family
gi|357449963|ref|XP_003595258.1	Pfam	PF00012	Hsp70 protein	IPR013126	Heat shock protein 70 family
gi|357449963|ref|XP_003595258.1	ProSitePatterns	PS00329	Heat shock hsp70 proteins family signature 2.	IPR018181	Heat shock protein 70, conserved site
gi|357449963|ref|XP_003595258.1	ProSitePatterns	PS00297	Heat shock hsp70 proteins family signature 1.	IPR018181	Heat shock protein 70, conserved site
gi|22326876|ref|NP_197291.2|	ProSitePatterns	PS00478	LIM zinc-binding domain signature.	IPR001781	Zinc finger, LIM-type	GO:0008270
gi|22326876|ref|NP_197291.2|	Gene3D	G3DSA:2.10.110.10		IPR001781	Zinc finger, LIM-type	GO:0008270
gi|22326876|ref|NP_197291.2|	SMART	SM00132	Zinc-binding domain present in Lin-11, Isl-1, Mec-3.	IPR001781	Zinc finger, LIM-type	GO:0008270
gi|22326876|ref|NP_197291.2|	ProSiteProfiles	PS50023	LIM domain profile.	IPR001781	Zinc finger, LIM-type	GO:0008270
gi|22326876|ref|NP_197291.2|	Pfam	PF12315	Protein of unknown function (DUF3633)	IPR022087	Protein DA1 like
gi|22326876|ref|NP_197291.2|	Pfam	PF00412	LIM domain	IPR001781	Zinc finger, LIM-type	GO:0008270
gi|297791299|ref|XP_002863534.	SMART	SM00774	DNA binding domain	IPR003657	DNA-binding WRKY	GO:0003700|GO:0006355|GO:0043565
gi|297791299|ref|XP_002863534.	Gene3D	G3DSA:2.20.25.80		IPR003657	DNA-binding WRKY	GO:0003700|GO:0006355|GO:0043565
gi|297791299|ref|XP_002863534.	ProSiteProfiles	PS50811	WRKY domain profile.	IPR003657	DNA-binding WRKY	GO:0003700|GO:0006355|GO:0043565
gi|297791299|ref|XP_002863534.	SUPERFAMILY	SSF118290		IPR003657	DNA-binding WRKY	GO:0003700|GO:0006355|GO:0043565
gi|297791299|ref|XP_002863534.	Pfam	PF03106	WRKY DNA -binding domain	IPR003657	DNA-binding WRKY	GO:0003700|GO:0006355|GO:0043565
gi|297819854|ref|XP_002877810.	Pfam	PF00560	Leucine Rich Repeat	IPR001611	Leucine-rich repeat	GO:0005515
gi|145334739|ref|NP_001078715.	Pfam	PF00560	Leucine Rich Repeat	IPR001611	Leucine-rich repeat	GO:0005515
gi|26449414|dbj|BAC41834.1|	Pfam	PF00560	Leucine Rich Repeat	IPR001611	Leucine-rich repeat	GO:0005515
gi|297840621|ref|XP_002888192.	Pfam	PF00560	Leucine Rich Repeat	IPR001611	Leucine-rich repeat	GO:0005515
gi|238480299|ref|NP_001154222.	Pfam	PF00069	Protein kinase domain	IPR000719	Protein kinase domain	GO:0004672|GO:0005524|GO:0006468
gi|238480299|ref|NP_001154222.	Pfam	PF00069	Protein kinase domain	IPR000719	Protein kinase domain	GO:0004672|GO:0005524|GO:0006468
gi|238480299|ref|NP_001154222.	SUPERFAMILY	SSF56112		IPR011009	Protein kinase-like domain	GO:0016772
gi|238480299|ref|NP_001154222.	ProSiteProfiles	PS50011	Protein kinase domain profile.	IPR000719	Protein kinase domain	GO:0004672|GO:0005524|GO:0006468
gi|357513247|ref|XP_003626912.	Pfam	PF00931	NB-ARC domain	IPR002182	NB-ARC	GO:0043531
gi|357513247|ref|XP_003626912.	SMART	SM00255	Toll - interleukin 1 - resistance	IPR000157	Toll/interleukin-1 receptor homology (TIR) domain	GO:0005515|GO:0007165
gi|357513247|ref|XP_003626912.	SUPERFAMILY	SSF52540		IPR027417	P-loop containing nucleoside triphosphate hydrolase
gi|357513247|ref|XP_003626912.	Pfam	PF01582	TIR domain	IPR000157	Toll/interleukin-1 receptor homology (TIR) domain	GO:0005515|GO:0007165
gi|357513247|ref|XP_003626912.	SUPERFAMILY	SSF52200		IPR000157	Toll/interleukin-1 receptor homology (TIR) domain	GO:0005515|GO:0007165
gi|357513247|ref|XP_003626912.	PRINTS	PR00364	Disease resistance protein signature	IPR000767	Disease resistance protein	GO:0006952
gi|357513247|ref|XP_003626912.	PRINTS	PR00364	Disease resistance protein signature	IPR000767	Disease resistance protein	GO:0006952
gi|357513247|ref|XP_003626912.	PRINTS	PR00364	Disease resistance protein signature	IPR000767	Disease resistance protein	GO:0006952
gi|357513247|ref|XP_003626912.	ProSiteProfiles	PS50104	TIR domain profile.	IPR000157	Toll/interleukin-1 receptor homology (TIR) domain	GO:0005515|GO:0007165
gi|227438197|gb|ACP30588.1|	ProSiteProfiles	PS50103	Zinc finger C3H1-type profile.	IPR000571	Zinc finger, CCCH-type	GO:0046872
gi|227438197|gb|ACP30588.1|	SMART	SM00356	zinc finger	IPR000571	Zinc finger, CCCH-type	GO:0046872
gi|227438197|gb|ACP30588.1|	Pfam	PF00642	Zinc finger C-x8-C-x5-C-x3-H type (and similar)	IPR000571	Zinc finger, CCCH-type	GO:0046872
gi|145358882|ref|NP_199339.2|	ProSiteProfiles	PS50811	WRKY domain profile.	IPR003657	DNA-binding WRKY	GO:0003700|GO:0006355|GO:0043565
gi|145358882|ref|NP_199339.2|	SUPERFAMILY	SSF118290		IPR003657	DNA-binding WRKY	GO:0003700|GO:0006355|GO:0043565
gi|145358882|ref|NP_199339.2|	Gene3D	G3DSA:2.20.25.80		IPR003657	DNA-binding WRKY	GO:0003700|GO:0006355|GO:0043565
gi|145358882|ref|NP_199339.2|	SMART	SM00774	DNA binding domain	IPR003657	DNA-binding WRKY	GO:0003700|GO:0006355|GO:0043565
gi|145358882|ref|NP_199339.2|	Pfam	PF03106	WRKY DNA -binding domain	IPR003657	DNA-binding WRKY	GO:0003700|GO:0006355|GO:0043565
gi|297794807|ref|XP_002865288.	ProSiteProfiles	PS50811	WRKY domain profile.	IPR003657	DNA-binding WRKY	GO:0003700|GO:0006355|GO:0043565
gi|297794807|ref|XP_002865288.	Pfam	PF03106	WRKY DNA -binding domain	IPR003657	DNA-binding WRKY	GO:0003700|GO:0006355|GO:0043565
gi|297794807|ref|XP_002865288.	SUPERFAMILY	SSF118290		IPR003657	DNA-binding WRKY	GO:0003700|GO:0006355|GO:0043565
gi|297794807|ref|XP_002865288.	Gene3D	G3DSA:2.20.25.80		IPR003657	DNA-binding WRKY	GO:0003700|GO:0006355|GO:0043565
gi|297794807|ref|XP_002865288.	SMART	SM00774	DNA binding domain	IPR003657	DNA-binding WRKY	GO:0003700|GO:0006355|GO:0043565
gi|30681996|ref|NP_192939.2|	SUPERFAMILY	SSF56112		IPR011009	Protein kinase-like domain	GO:0016772
gi|30681996|ref|NP_192939.2|	Pfam	PF00069	Protein kinase domain	IPR000719	Protein kinase domain	GO:0004672|GO:0005524|GO:0006468
gi|30681996|ref|NP_192939.2|	ProSiteProfiles	PS50011	Protein kinase domain profile.	IPR000719	Protein kinase domain	GO:0004672|GO:0005524|GO:0006468
gi|297794745|ref|XP_002865257.	Pfam	PF00560	Leucine Rich Repeat	IPR001611	Leucine-rich repeat	GO:0005515
gi|297794745|ref|XP_002865257.	Pfam	PF00560	Leucine Rich Repeat	IPR001611	Leucine-rich repeat	GO:0005515
gi|297804202|ref|XP_002869985.	Pfam	PF00560	Leucine Rich Repeat	IPR001611	Leucine-rich repeat	GO:0005515
gi|297804202|ref|XP_002869985.	Pfam	PF00560	Leucine Rich Repeat	IPR001611	Leucine-rich repeat	GO:0005515
gi|227438183|gb|ACP30581.1|	Pfam	PF00560	Leucine Rich Repeat	IPR001611	Leucine-rich repeat	GO:0005515
gi|227438289|gb|ACP30634.1|	Pfam	PF00560	Leucine Rich Repeat	IPR001611	Leucine-rich repeat	GO:0005515
gi|357469181|ref|XP_003604875.	Pfam	PF01582	TIR domain	IPR000157	Toll/interleukin-1 receptor homology (TIR) domain	GO:0005515|GO:0007165
gi|357439719|ref|XP_003590137.	Pfam	PF01582	TIR domain	IPR000157	Toll/interleukin-1 receptor homology (TIR) domain	GO:0005515|GO:0007165
gi|297791233|ref|XP_002863501.	Pfam	PF00560	Leucine Rich Repeat	IPR001611	Leucine-rich repeat	GO:0005515
gi|297791233|ref|XP_002863501.	Pfam	PF00560	Leucine Rich Repeat	IPR001611	Leucine-rich repeat	GO:0005515
gi|359487015|ref|XP_003633506.	ProSiteProfiles	PS50104	TIR domain profile.	IPR000157	Toll/interleukin-1 receptor homology (TIR) domain	GO:0005515|GO:0007165
gi|359487015|ref|XP_003633506.	SUPERFAMILY	SSF52200		IPR000157	Toll/interleukin-1 receptor homology (TIR) domain	GO:0005515|GO:0007165
gi|359487015|ref|XP_003633506.	SMART	SM00255	Toll - interleukin 1 - resistance	IPR000157	Toll/interleukin-1 receptor homology (TIR) domain	GO:0005515|GO:0007165
gi|359487015|ref|XP_003633506.	Pfam	PF01582	TIR domain	IPR000157	Toll/interleukin-1 receptor homology (TIR) domain	GO:0005515|GO:0007165
gi|224116230|ref|XP_002331993.	ProSiteProfiles	PS50104	TIR domain profile.	IPR000157	Toll/interleukin-1 receptor homology (TIR) domain	GO:0005515|GO:0007165
gi|224116230|ref|XP_002331993.	SUPERFAMILY	SSF52200		IPR000157	Toll/interleukin-1 receptor homology (TIR) domain	GO:0005515|GO:0007165
gi|224116230|ref|XP_002331993.	SMART	SM00255	Toll - interleukin 1 - resistance	IPR000157	Toll/interleukin-1 receptor homology (TIR) domain	GO:0005515|GO:0007165
gi|224116230|ref|XP_002331993.	Pfam	PF01582	TIR domain	IPR000157	Toll/interleukin-1 receptor homology (TIR) domain	GO:0005515|GO:0007165
gi|105922867|gb|ABF81441.1|	ProSiteProfiles	PS50104	TIR domain profile.	IPR000157	Toll/interleukin-1 receptor homology (TIR) domain	GO:0005515|GO:0007165
gi|105922867|gb|ABF81441.1|	Pfam	PF01582	TIR domain	IPR000157	Toll/interleukin-1 receptor homology (TIR) domain	GO:0005515|GO:0007165
gi|105922867|gb|ABF81441.1|	SMART	SM00255	Toll - interleukin 1 - resistance	IPR000157	Toll/interleukin-1 receptor homology (TIR) domain	GO:0005515|GO:0007165
gi|105922867|gb|ABF81441.1|	SUPERFAMILY	SSF52200		IPR000157	Toll/interleukin-1 receptor homology (TIR) domain	GO:0005515|GO:0007165
gi|224114331|ref|XP_002332400.	Pfam	PF01582	TIR domain	IPR000157	Toll/interleukin-1 receptor homology (TIR) domain	GO:0005515|GO:0007165
gi|224114331|ref|XP_002332400.	SMART	SM00255	Toll - interleukin 1 - resistance	IPR000157	Toll/interleukin-1 receptor homology (TIR) domain	GO:0005515|GO:0007165
gi|224114331|ref|XP_002332400.	ProSiteProfiles	PS50104	TIR domain profile.	IPR000157	Toll/interleukin-1 receptor homology (TIR) domain	GO:0005515|GO:0007165
gi|224114331|ref|XP_002332400.	SUPERFAMILY	SSF52200		IPR000157	Toll/interleukin-1 receptor homology (TIR) domain	GO:0005515|GO:0007165
gi|224116202|ref|XP_002331986.	ProSiteProfiles	PS50104	TIR domain profile.	IPR000157	Toll/interleukin-1 receptor homology (TIR) domain	GO:0005515|GO:0007165
gi|224116202|ref|XP_002331986.	SMART	SM00255	Toll - interleukin 1 - resistance	IPR000157	Toll/interleukin-1 receptor homology (TIR) domain	GO:0005515|GO:0007165
gi|224116202|ref|XP_002331986.	Pfam	PF01582	TIR domain	IPR000157	Toll/interleukin-1 receptor homology (TIR) domain	GO:0005515|GO:0007165
gi|224116202|ref|XP_002331986.	SUPERFAMILY	SSF52200		IPR000157	Toll/interleukin-1 receptor homology (TIR) domain	GO:0005515|GO:0007165
gi|224116168|ref|XP_002331978.	SUPERFAMILY	SSF52200		IPR000157	Toll/interleukin-1 receptor homology (TIR) domain	GO:0005515|GO:0007165
gi|224116168|ref|XP_002331978.	ProSiteProfiles	PS50104	TIR domain profile.	IPR000157	Toll/interleukin-1 receptor homology (TIR) domain	GO:0005515|GO:0007165
gi|224116168|ref|XP_002331978.	Pfam	PF01582	TIR domain	IPR000157	Toll/interleukin-1 receptor homology (TIR) domain	GO:0005515|GO:0007165
gi|224116168|ref|XP_002331978.	SMART	SM00255	Toll - interleukin 1 - resistance	IPR000157	Toll/interleukin-1 receptor homology (TIR) domain	GO:0005515|GO:0007165
gi|224108373|ref|XP_002333401.	ProSiteProfiles	PS50104	TIR domain profile.	IPR000157	Toll/interleukin-1 receptor homology (TIR) domain	GO:0005515|GO:0007165
gi|224108373|ref|XP_002333401.	SMART	SM00255	Toll - interleukin 1 - resistance	IPR000157	Toll/interleukin-1 receptor homology (TIR) domain	GO:0005515|GO:0007165
gi|224108373|ref|XP_002333401.	SUPERFAMILY	SSF52200		IPR000157	Toll/interleukin-1 receptor homology (TIR) domain	GO:0005515|GO:0007165
gi|224108373|ref|XP_002333401.	Pfam	PF01582	TIR domain	IPR000157	Toll/interleukin-1 receptor homology (TIR) domain	GO:0005515|GO:0007165
gi|105922722|gb|ABF81433.1|	Pfam	PF01582	TIR domain	IPR000157	Toll/interleukin-1 receptor homology (TIR) domain	GO:0005515|GO:0007165
gi|105922722|gb|ABF81433.1|	SMART	SM00255	Toll - interleukin 1 - resistance	IPR000157	Toll/interleukin-1 receptor homology (TIR) domain	GO:0005515|GO:0007165
gi|105922722|gb|ABF81433.1|	ProSiteProfiles	PS50104	TIR domain profile.	IPR000157	Toll/interleukin-1 receptor homology (TIR) domain	GO:0005515|GO:0007165
gi|105922722|gb|ABF81433.1|	SUPERFAMILY	SSF52200		IPR000157	Toll/interleukin-1 receptor homology (TIR) domain	GO:0005515|GO:0007165
gi|105922680|gb|ABF81430.1|	SUPERFAMILY	SSF52200		IPR000157	Toll/interleukin-1 receptor homology (TIR) domain	GO:0005515|GO:0007165
gi|105922680|gb|ABF81430.1|	SMART	SM00255	Toll - interleukin 1 - resistance	IPR000157	Toll/interleukin-1 receptor homology (TIR) domain	GO:0005515|GO:0007165
gi|105922680|gb|ABF81430.1|	ProSiteProfiles	PS50104	TIR domain profile.	IPR000157	Toll/interleukin-1 receptor homology (TIR) domain	GO:0005515|GO:0007165
gi|105922680|gb|ABF81430.1|	Pfam	PF01582	TIR domain	IPR000157	Toll/interleukin-1 receptor homology (TIR) domain	GO:0005515|GO:0007165
gi|224120770|ref|XP_002330947.	Pfam	PF01582	TIR domain	IPR000157	Toll/interleukin-1 receptor homology (TIR) domain	GO:0005515|GO:0007165
gi|224120770|ref|XP_002330947.	SUPERFAMILY	SSF52200		IPR000157	Toll/interleukin-1 receptor homology (TIR) domain	GO:0005515|GO:0007165
gi|224120770|ref|XP_002330947.	ProSiteProfiles	PS50104	TIR domain profile.	IPR000157	Toll/interleukin-1 receptor homology (TIR) domain	GO:0005515|GO:0007165
gi|224120770|ref|XP_002330947.	SMART	SM00255	Toll - interleukin 1 - resistance	IPR000157	Toll/interleukin-1 receptor homology (TIR) domain	GO:0005515|GO:0007165
gi|224114311|ref|XP_002332395.	SUPERFAMILY	SSF52200		IPR000157	Toll/interleukin-1 receptor homology (TIR) domain	GO:0005515|GO:0007165
gi|224114311|ref|XP_002332395.	SMART	SM00255	Toll - interleukin 1 - resistance	IPR000157	Toll/interleukin-1 receptor homology (TIR) domain	GO:0005515|GO:0007165
gi|224114311|ref|XP_002332395.	Pfam	PF01582	TIR domain	IPR000157	Toll/interleukin-1 receptor homology (TIR) domain	GO:0005515|GO:0007165
gi|224114311|ref|XP_002332395.	ProSiteProfiles	PS50104	TIR domain profile.	IPR000157	Toll/interleukin-1 receptor homology (TIR) domain	GO:0005515|GO:0007165
gi|147767848|emb|CAN75658.1|	SUPERFAMILY	SSF56219		IPR005135	Endonuclease/exonuclease/phosphatase
gi|147767848|emb|CAN75658.1|	Gene3D	G3DSA:3.60.10.10		IPR005135	Endonuclease/exonuclease/phosphatase
gi|224116210|ref|XP_002331988.	ProSiteProfiles	PS50104	TIR domain profile.	IPR000157	Toll/interleukin-1 receptor homology (TIR) domain	GO:0005515|GO:0007165
gi|224116210|ref|XP_002331988.	SMART	SM00255	Toll - interleukin 1 - resistance	IPR000157	Toll/interleukin-1 receptor homology (TIR) domain	GO:0005515|GO:0007165
gi|224116210|ref|XP_002331988.	Pfam	PF01582	TIR domain	IPR000157	Toll/interleukin-1 receptor homology (TIR) domain	GO:0005515|GO:0007165
gi|224116210|ref|XP_002331988.	SUPERFAMILY	SSF52200		IPR000157	Toll/interleukin-1 receptor homology (TIR) domain	GO:0005515|GO:0007165
gi|147812101|emb|CAN61526.1|	Pfam	PF00534	Glycosyl transferases group 1	IPR001296	Glycosyl transferase, family 1	GO:0009058
gi|147812101|emb|CAN61526.1|	Pfam	PF05116	Sucrose-6F-phosphate phosphohydrolase	IPR006380	Sucrose-phosphate synthase
gi|105922434|gb|ABF81416.1|	Pfam	PF01582	TIR domain	IPR000157	Toll/interleukin-1 receptor homology (TIR) domain	GO:0005515|GO:0007165
gi|105922434|gb|ABF81416.1|	SUPERFAMILY	SSF52200		IPR000157	Toll/interleukin-1 receptor homology (TIR) domain	GO:0005515|GO:0007165
gi|105922434|gb|ABF81416.1|	ProSiteProfiles	PS50104	TIR domain profile.	IPR000157	Toll/interleukin-1 receptor homology (TIR) domain	GO:0005515|GO:0007165
gi|105922434|gb|ABF81416.1|	SMART	SM00255	Toll - interleukin 1 - resistance	IPR000157	Toll/interleukin-1 receptor homology (TIR) domain	GO:0005515|GO:0007165
gi|359495285|ref|XP_002276740.	SUPERFAMILY	SSF52200		IPR000157	Toll/interleukin-1 receptor homology (TIR) domain	GO:0005515|GO:0007165
gi|359495285|ref|XP_002276740.	Pfam	PF01582	TIR domain	IPR000157	Toll/interleukin-1 receptor homology (TIR) domain	GO:0005515|GO:0007165
gi|359495285|ref|XP_002276740.	ProSiteProfiles	PS50104	TIR domain profile.	IPR000157	Toll/interleukin-1 receptor homology (TIR) domain	GO:0005515|GO:0007165
gi|105922786|gb|ABF81437.1|	Pfam	PF01582	TIR domain	IPR000157	Toll/interleukin-1 receptor homology (TIR) domain	GO:0005515|GO:0007165
gi|105922786|gb|ABF81437.1|	ProSiteProfiles	PS50104	TIR domain profile.	IPR000157	Toll/interleukin-1 receptor homology (TIR) domain	GO:0005515|GO:0007165
gi|105922786|gb|ABF81437.1|	SMART	SM00255	Toll - interleukin 1 - resistance	IPR000157	Toll/interleukin-1 receptor homology (TIR) domain	GO:0005515|GO:0007165
gi|105922786|gb|ABF81437.1|	SUPERFAMILY	SSF52200		IPR000157	Toll/interleukin-1 receptor homology (TIR) domain	GO:0005515|GO:0007165
gi|359493572|ref|XP_002270741.	SMART	SM00369	Leucine-rich repeats, typical (most populated) subfamily	IPR003591	Leucine-rich repeat, typical subtype
gi|359493572|ref|XP_002270741.	SMART	SM00369	Leucine-rich repeats, typical (most populated) subfamily	IPR003591	Leucine-rich repeat, typical subtype
gi|359493572|ref|XP_002270741.	SMART	SM00369	Leucine-rich repeats, typical (most populated) subfamily	IPR003591	Leucine-rich repeat, typical subtype
gi|105922395|gb|ABF81414.1|	Pfam	PF01582	TIR domain	IPR000157	Toll/interleukin-1 receptor homology (TIR) domain	GO:0005515|GO:0007165
gi|105922395|gb|ABF81414.1|	SUPERFAMILY	SSF52200		IPR000157	Toll/interleukin-1 receptor homology (TIR) domain	GO:0005515|GO:0007165
gi|105922395|gb|ABF81414.1|	ProSiteProfiles	PS50104	TIR domain profile.	IPR000157	Toll/interleukin-1 receptor homology (TIR) domain	GO:0005515|GO:0007165
gi|105922395|gb|ABF81414.1|	SMART	SM00255	Toll - interleukin 1 - resistance	IPR000157	Toll/interleukin-1 receptor homology (TIR) domain	GO:0005515|GO:0007165
gi|359493293|ref|XP_002273413.	Pfam	PF14111	Domain of unknown function (DUF4283)	IPR025558	Domain of unknown function DUF4283
gi|105922557|gb|ABF81423.1|	Pfam	PF01582	TIR domain	IPR000157	Toll/interleukin-1 receptor homology (TIR) domain	GO:0005515|GO:0007165
gi|105922557|gb|ABF81423.1|	ProSiteProfiles	PS50104	TIR domain profile.	IPR000157	Toll/interleukin-1 receptor homology (TIR) domain	GO:0005515|GO:0007165
gi|105922557|gb|ABF81423.1|	SMART	SM00255	Toll - interleukin 1 - resistance	IPR000157	Toll/interleukin-1 receptor homology (TIR) domain	GO:0005515|GO:0007165
gi|105922557|gb|ABF81423.1|	SUPERFAMILY	SSF52200		IPR000157	Toll/interleukin-1 receptor homology (TIR) domain	GO:0005515|GO:0007165
gi|357462269|ref|XP_003601416.	ProSiteProfiles	PS50104	TIR domain profile.	IPR000157	Toll/interleukin-1 receptor homology (TIR) domain	GO:0005515|GO:0007165
gi|357462269|ref|XP_003601416.	Pfam	PF00931	NB-ARC domain	IPR002182	NB-ARC	GO:0043531
gi|357462269|ref|XP_003601416.	Pfam	PF01582	TIR domain	IPR000157	Toll/interleukin-1 receptor homology (TIR) domain	GO:0005515|GO:0007165
gi|357462269|ref|XP_003601416.	PRINTS	PR00364	Disease resistance protein signature	IPR000767	Disease resistance protein	GO:0006952
gi|357462269|ref|XP_003601416.	PRINTS	PR00364	Disease resistance protein signature	IPR000767	Disease resistance protein	GO:0006952
gi|357462269|ref|XP_003601416.	SUPERFAMILY	SSF52540		IPR027417	P-loop containing nucleoside triphosphate hydrolase
gi|357462269|ref|XP_003601416.	SMART	SM00255	Toll - interleukin 1 - resistance	IPR000157	Toll/interleukin-1 receptor homology (TIR) domain	GO:0005515|GO:0007165
gi|357462269|ref|XP_003601416.	SUPERFAMILY	SSF52200		IPR000157	Toll/interleukin-1 receptor homology (TIR) domain	GO:0005515|GO:0007165
gi|357509573|ref|XP_003625075.1	SUPERFAMILY	SSF53098		IPR012337	Ribonuclease H-like domain	GO:0003676
gi|357509573|ref|XP_003625075.1	ProSiteProfiles	PS50879	RNase H domain profile.	IPR002156	Ribonuclease H domain	GO:0003676|GO:0004523
gi|356522390|ref|XP_003529829.	Gene3D	G3DSA:1.10.1200.50		IPR023083	Glycerol-3-phosphate O-acyltransferase, alpha helical bundle, N-terminal	GO:0004366
gi|357500581|ref|XP_003620579.1	Pfam	PF00889	Elongation factor TS	IPR014039	Translation elongation factor EFTs/EF1B, dimerisation	GO:0003746|GO:0005622|GO:0006414
gi|357500581|ref|XP_003620579.1	Gene3D	G3DSA:3.30.479.20		IPR014039	Translation elongation factor EFTs/EF1B, dimerisation	GO:0003746|GO:0005622|GO:0006414
gi|357500581|ref|XP_003620579.1	PANTHER	PTHR11741		IPR001816	Translation elongation factor EFTs/EF1B	GO:0003746|GO:0005622|GO:0006414
gi|357500581|ref|XP_003620579.1	SUPERFAMILY	SSF54713		IPR014039	Translation elongation factor EFTs/EF1B, dimerisation	GO:0003746|GO:0005622|GO:0006414
gi|357500581|ref|XP_003620579.1	SUPERFAMILY	SSF46934		IPR009060	UBA-like	GO:0005515
gi|356514965|ref|XP_003526172.	PANTHER	PTHR12741:SF4		IPR026953	Callose synthase	GO:0003843
gi|356560337|ref|XP_003548449.	Pfam	PF00560	Leucine Rich Repeat	IPR001611	Leucine-rich repeat	GO:0005515
gi|105922306|gb|ABF81409.1|	SUPERFAMILY	SSF52200		IPR000157	Toll/interleukin-1 receptor homology (TIR) domain	GO:0005515|GO:0007165
gi|105922306|gb|ABF81409.1|	ProSiteProfiles	PS50104	TIR domain profile.	IPR000157	Toll/interleukin-1 receptor homology (TIR) domain	GO:0005515|GO:0007165
gi|105922306|gb|ABF81409.1|	Pfam	PF01582	TIR domain	IPR000157	Toll/interleukin-1 receptor homology (TIR) domain	GO:0005515|GO:0007165
gi|357500587|ref|XP_003620582.	Gene3D	G3DSA:3.30.479.20		IPR014039	Translation elongation factor EFTs/EF1B, dimerisation	GO:0003746|GO:0005622|GO:0006414
gi|357500587|ref|XP_003620582.	Gene3D	G3DSA:3.30.479.20		IPR014039	Translation elongation factor EFTs/EF1B, dimerisation	GO:0003746|GO:0005622|GO:0006414
gi|357500587|ref|XP_003620582.	PANTHER	PTHR11741		IPR001816	Translation elongation factor EFTs/EF1B	GO:0003746|GO:0005622|GO:0006414
gi|357500587|ref|XP_003620582.	Pfam	PF00889	Elongation factor TS	IPR014039	Translation elongation factor EFTs/EF1B, dimerisation	GO:0003746|GO:0005622|GO:0006414
gi|357500587|ref|XP_003620582.	Pfam	PF00889	Elongation factor TS	IPR014039	Translation elongation factor EFTs/EF1B, dimerisation	GO:0003746|GO:0005622|GO:0006414
gi|357500587|ref|XP_003620582.	Pfam	PF00889	Elongation factor TS	IPR014039	Translation elongation factor EFTs/EF1B, dimerisation	GO:0003746|GO:0005622|GO:0006414
gi|357500587|ref|XP_003620582.	SUPERFAMILY	SSF54713		IPR014039	Translation elongation factor EFTs/EF1B, dimerisation	GO:0003746|GO:0005622|GO:0006414
gi|357500587|ref|XP_003620582.	SUPERFAMILY	SSF54713		IPR014039	Translation elongation factor EFTs/EF1B, dimerisation	GO:0003746|GO:0005622|GO:0006414
gi|357500727|ref|XP_003620652.	Pfam	PF00931	NB-ARC domain	IPR002182	NB-ARC	GO:0043531
gi|357500727|ref|XP_003620652.	ProSiteProfiles	PS51450	Leucine-rich repeat profile.	IPR001611	Leucine-rich repeat	GO:0005515
gi|357500727|ref|XP_003620652.	Hamap	MF_00050	Elongation factor Ts [tsf].	IPR001816	Translation elongation factor EFTs/EF1B	GO:0003746|GO:0005622|GO:0006414
gi|357500727|ref|XP_003620652.	ProSiteProfiles	PS51450	Leucine-rich repeat profile.	IPR001611	Leucine-rich repeat	GO:0005515
gi|357500727|ref|XP_003620652.	SUPERFAMILY	SSF52200		IPR000157	Toll/interleukin-1 receptor homology (TIR) domain	GO:0005515|GO:0007165
gi|357500727|ref|XP_003620652.	PRINTS	PR00364	Disease resistance protein signature	IPR000767	Disease resistance protein	GO:0006952
gi|357500727|ref|XP_003620652.	PRINTS	PR00364	Disease resistance protein signature	IPR000767	Disease resistance protein	GO:0006952
gi|357500727|ref|XP_003620652.	PRINTS	PR00364	Disease resistance protein signature	IPR000767	Disease resistance protein	GO:0006952
gi|357500727|ref|XP_003620652.	PRINTS	PR00364	Disease resistance protein signature	IPR000767	Disease resistance protein	GO:0006952
gi|357500727|ref|XP_003620652.	SUPERFAMILY	SSF46934		IPR009060	UBA-like	GO:0005515
gi|357500727|ref|XP_003620652.	SMART	SM00255	Toll - interleukin 1 - resistance	IPR000157	Toll/interleukin-1 receptor homology (TIR) domain	GO:0005515|GO:0007165
gi|357500727|ref|XP_003620652.	ProSiteProfiles	PS51450	Leucine-rich repeat profile.	IPR001611	Leucine-rich repeat	GO:0005515
gi|357500727|ref|XP_003620652.	Pfam	PF00889	Elongation factor TS	IPR014039	Translation elongation factor EFTs/EF1B, dimerisation	GO:0003746|GO:0005622|GO:0006414
gi|357500727|ref|XP_003620652.	SUPERFAMILY	SSF52540		IPR027417	P-loop containing nucleoside triphosphate hydrolase
gi|357500727|ref|XP_003620652.	Pfam	PF01582	TIR domain	IPR000157	Toll/interleukin-1 receptor homology (TIR) domain	GO:0005515|GO:0007165
gi|357500727|ref|XP_003620652.	ProSiteProfiles	PS51450	Leucine-rich repeat profile.	IPR001611	Leucine-rich repeat	GO:0005515
gi|357500727|ref|XP_003620652.	Gene3D	G3DSA:3.30.479.20		IPR014039	Translation elongation factor EFTs/EF1B, dimerisation	GO:0003746|GO:0005622|GO:0006414
gi|357500727|ref|XP_003620652.	ProSiteProfiles	PS51450	Leucine-rich repeat profile.	IPR001611	Leucine-rich repeat	GO:0005515
gi|357500727|ref|XP_003620652.	SUPERFAMILY	SSF54713		IPR014039	Translation elongation factor EFTs/EF1B, dimerisation	GO:0003746|GO:0005622|GO:0006414
gi|357500727|ref|XP_003620652.	Pfam	PF00560	Leucine Rich Repeat	IPR001611	Leucine-rich repeat	GO:0005515
gi|357500727|ref|XP_003620652.	ProSiteProfiles	PS50104	TIR domain profile.	IPR000157	Toll/interleukin-1 receptor homology (TIR) domain	GO:0005515|GO:0007165
gi|357500727|ref|XP_003620652.	ProSiteProfiles	PS51450	Leucine-rich repeat profile.	IPR001611	Leucine-rich repeat	GO:0005515
gi|224105385|ref|XP_002333825.	Pfam	PF00560	Leucine Rich Repeat	IPR001611	Leucine-rich repeat	GO:0005515
gi|224105385|ref|XP_002333825.	ProSiteProfiles	PS51450	Leucine-rich repeat profile.	IPR001611	Leucine-rich repeat	GO:0005515
gi|224109502|ref|XP_002333244.	Pfam	PF12799	Leucine Rich repeats (2 copies)	IPR025875	Leucine rich repeat 4
gi|105922738|gb|ABF81434.1|	SMART	SM00255	Toll - interleukin 1 - resistance	IPR000157	Toll/interleukin-1 receptor homology (TIR) domain	GO:0005515|GO:0007165
gi|105922738|gb|ABF81434.1|	SUPERFAMILY	SSF52200		IPR000157	Toll/interleukin-1 receptor homology (TIR) domain	GO:0005515|GO:0007165
gi|105922738|gb|ABF81434.1|	Pfam	PF01582	TIR domain	IPR000157	Toll/interleukin-1 receptor homology (TIR) domain	GO:0005515|GO:0007165
gi|105922738|gb|ABF81434.1|	ProSiteProfiles	PS50104	TIR domain profile.	IPR000157	Toll/interleukin-1 receptor homology (TIR) domain	GO:0005515|GO:0007165
gi|224126507|ref|XP_002319855.	SMART	SM00255	Toll - interleukin 1 - resistance	IPR000157	Toll/interleukin-1 receptor homology (TIR) domain	GO:0005515|GO:0007165
gi|224126507|ref|XP_002319855.	SUPERFAMILY	SSF52200		IPR000157	Toll/interleukin-1 receptor homology (TIR) domain	GO:0005515|GO:0007165
gi|224126507|ref|XP_002319855.	Pfam	PF01582	TIR domain	IPR000157	Toll/interleukin-1 receptor homology (TIR) domain	GO:0005515|GO:0007165
gi|224126507|ref|XP_002319855.	ProSiteProfiles	PS50104	TIR domain profile.	IPR000157	Toll/interleukin-1 receptor homology (TIR) domain	GO:0005515|GO:0007165
gi|224127754|ref|XP_002329169.	ProSiteProfiles	PS51450	Leucine-rich repeat profile.	IPR001611	Leucine-rich repeat	GO:0005515
gi|224127754|ref|XP_002329169.	ProSiteProfiles	PS51450	Leucine-rich repeat profile.	IPR001611	Leucine-rich repeat	GO:0005515
gi|224127754|ref|XP_002329169.	Pfam	PF12799	Leucine Rich repeats (2 copies)	IPR025875	Leucine rich repeat 4
gi|317106744|dbj|BAJ53239.1|	Pfam	PF00560	Leucine Rich Repeat	IPR001611	Leucine-rich repeat	GO:0005515
gi|224127254|ref|XP_002329438.	ProSiteProfiles	PS51450	Leucine-rich repeat profile.	IPR001611	Leucine-rich repeat	GO:0005515
gi|105922648|gb|ABF81428.1|	SMART	SM00255	Toll - interleukin 1 - resistance	IPR000157	Toll/interleukin-1 receptor homology (TIR) domain	GO:0005515|GO:0007165
gi|105922648|gb|ABF81428.1|	Pfam	PF01582	TIR domain	IPR000157	Toll/interleukin-1 receptor homology (TIR) domain	GO:0005515|GO:0007165
gi|105922648|gb|ABF81428.1|	ProSiteProfiles	PS50104	TIR domain profile.	IPR000157	Toll/interleukin-1 receptor homology (TIR) domain	GO:0005515|GO:0007165
gi|105922648|gb|ABF81428.1|	SUPERFAMILY	SSF52200		IPR000157	Toll/interleukin-1 receptor homology (TIR) domain	GO:0005515|GO:0007165
gi|87241451|gb|ABD33309.1|	SUPERFAMILY	SSF53098		IPR012337	Ribonuclease H-like domain	GO:0003676
gi|87241451|gb|ABD33309.1|	ProSiteProfiles	PS50879	RNase H domain profile.	IPR002156	Ribonuclease H domain	GO:0003676|GO:0004523
gi|359496030|ref|XP_002277205.	Pfam	PF00560	Leucine Rich Repeat	IPR001611	Leucine-rich repeat	GO:0005515
gi|359496030|ref|XP_002277205.	ProSiteProfiles	PS51450	Leucine-rich repeat profile.	IPR001611	Leucine-rich repeat	GO:0005515
gi|359496030|ref|XP_002277205.	ProSiteProfiles	PS51450	Leucine-rich repeat profile.	IPR001611	Leucine-rich repeat	GO:0005515
gi|297807789|ref|XP_002871778.	Pfam	PF00560	Leucine Rich Repeat	IPR001611	Leucine-rich repeat	GO:0005515
gi|297807789|ref|XP_002871778.	Pfam	PF00560	Leucine Rich Repeat	IPR001611	Leucine-rich repeat	GO:0005515
gi|227438239|gb|ACP30609.1|	Pfam	PF00665	Integrase core domain	IPR001584	Integrase, catalytic core	GO:0015074
gi|227438239|gb|ACP30609.1|	ProSiteProfiles	PS51450	Leucine-rich repeat profile.	IPR001611	Leucine-rich repeat	GO:0005515
gi|227438239|gb|ACP30609.1|	Pfam	PF00385	Chromo (CHRromatin Organisation MOdifier) domain	IPR023780	Chromo domain
gi|227438239|gb|ACP30609.1|	Pfam	PF00560	Leucine Rich Repeat	IPR001611	Leucine-rich repeat	GO:0005515
gi|227438239|gb|ACP30609.1|	SMART	SM00369	Leucine-rich repeats, typical (most populated) subfamily	IPR003591	Leucine-rich repeat, typical subtype
gi|227438239|gb|ACP30609.1|	SMART	SM00369	Leucine-rich repeats, typical (most populated) subfamily	IPR003591	Leucine-rich repeat, typical subtype
gi|227438239|gb|ACP30609.1|	SMART	SM00369	Leucine-rich repeats, typical (most populated) subfamily	IPR003591	Leucine-rich repeat, typical subtype
gi|227438239|gb|ACP30609.1|	SMART	SM00369	Leucine-rich repeats, typical (most populated) subfamily	IPR003591	Leucine-rich repeat, typical subtype
gi|227438239|gb|ACP30609.1|	ProSiteProfiles	PS50013	Chromo and chromo shadow domain profile.	IPR000953	Chromo domain/shadow
gi|227438239|gb|ACP30609.1|	ProSiteProfiles	PS50994	Integrase catalytic domain profile.	IPR001584	Integrase, catalytic core	GO:0015074
gi|227438239|gb|ACP30609.1|	Pfam	PF00078	Reverse transcriptase (RNA-dependent DNA polymerase)	IPR000477	Reverse transcriptase domain	GO:0003723|GO:0003964|GO:0006278
gi|227438239|gb|ACP30609.1|	ProSitePatterns	PS00141	Eukaryotic and viral aspartyl proteases active site.	IPR001969	Aspartic peptidase, active site	GO:0004190|GO:0006508
gi|227438239|gb|ACP30609.1|	ProSiteProfiles	PS50878	Reverse transcriptase (RT) catalytic domain profile.	IPR000477	Reverse transcriptase domain	GO:0003723|GO:0003964|GO:0006278
gi|227438239|gb|ACP30609.1|	SUPERFAMILY	SSF54160		IPR016197	Chromo domain-like
gi|227438239|gb|ACP30609.1|	ProSiteProfiles	PS51450	Leucine-rich repeat profile.	IPR001611	Leucine-rich repeat	GO:0005515
gi|227438239|gb|ACP30609.1|	Pfam	PF08284	Retroviral aspartyl protease	IPR013242	Retroviral aspartyl protease
gi|227438239|gb|ACP30609.1|	SUPERFAMILY	SSF53098		IPR012337	Ribonuclease H-like domain	GO:0003676
gi|227438239|gb|ACP30609.1|	ProSiteProfiles	PS51450	Leucine-rich repeat profile.	IPR001611	Leucine-rich repeat	GO:0005515
gi|227438239|gb|ACP30609.1|	ProSiteProfiles	PS51450	Leucine-rich repeat profile.	IPR001611	Leucine-rich repeat	GO:0005515
gi|227438239|gb|ACP30609.1|	SUPERFAMILY	SSF50630		IPR021109	Aspartic peptidase domain
gi|227438239|gb|ACP30609.1|	Pfam	PF03732	Retrotransposon gag protein	IPR005162	Retrotransposon gag domain
gi|224131066|ref|XP_002328445.	Pfam	PF00560	Leucine Rich Repeat	IPR001611	Leucine-rich repeat	GO:0005515
gi|224131066|ref|XP_002328445.	Pfam	PF00560	Leucine Rich Repeat	IPR001611	Leucine-rich repeat	GO:0005515
gi|9759045|dbj|BAB09567.1|	SMART	SM00369	Leucine-rich repeats, typical (most populated) subfamily	IPR003591	Leucine-rich repeat, typical subtype
gi|9759045|dbj|BAB09567.1|	SMART	SM00369	Leucine-rich repeats, typical (most populated) subfamily	IPR003591	Leucine-rich repeat, typical subtype
gi|9759045|dbj|BAB09567.1|	SMART	SM00369	Leucine-rich repeats, typical (most populated) subfamily	IPR003591	Leucine-rich repeat, typical subtype
gi|15238008|ref|NP_197270.1|	SMART	SM00369	Leucine-rich repeats, typical (most populated) subfamily	IPR003591	Leucine-rich repeat, typical subtype
gi|15238008|ref|NP_197270.1|	SMART	SM00369	Leucine-rich repeats, typical (most populated) subfamily	IPR003591	Leucine-rich repeat, typical subtype
gi|15238008|ref|NP_197270.1|	SMART	SM00369	Leucine-rich repeats, typical (most populated) subfamily	IPR003591	Leucine-rich repeat, typical subtype
gi|2853078|emb|CAA16928.1|	Gene3D	G3DSA:1.10.10.10		IPR011991	Winged helix-turn-helix DNA-binding domain
gi|357515097|ref|XP_003627837.	Pfam	PF14111	Domain of unknown function (DUF4283)	IPR025558	Domain of unknown function DUF4283
gi|357515097|ref|XP_003627837.	Pfam	PF14392	Zinc knuckle	IPR025836	Zinc knuckle CX2CX4HX4C
gi|227438253|gb|ACP30616.1|	SUPERFAMILY	SSF52540		IPR027417	P-loop containing nucleoside triphosphate hydrolase
gi|227438253|gb|ACP30616.1|	PRINTS	PR00364	Disease resistance protein signature	IPR000767	Disease resistance protein	GO:0006952
gi|227438253|gb|ACP30616.1|	PRINTS	PR00364	Disease resistance protein signature	IPR000767	Disease resistance protein	GO:0006952
gi|227438253|gb|ACP30616.1|	PRINTS	PR00364	Disease resistance protein signature	IPR000767	Disease resistance protein	GO:0006952
gi|227438253|gb|ACP30616.1|	PRINTS	PR00364	Disease resistance protein signature	IPR000767	Disease resistance protein	GO:0006952
gi|227438253|gb|ACP30616.1|	Pfam	PF00931	NB-ARC domain	IPR002182	NB-ARC	GO:0043531
gi|227438253|gb|ACP30616.1|	Pfam	PF00931	NB-ARC domain	IPR002182	NB-ARC	GO:0043531
gi|227438253|gb|ACP30616.1|	Pfam	PF00560	Leucine Rich Repeat	IPR001611	Leucine-rich repeat	GO:0005515
gi|227438203|gb|ACP30591.1|	SUPERFAMILY	SSF52540		IPR027417	P-loop containing nucleoside triphosphate hydrolase
gi|227438203|gb|ACP30591.1|	Pfam	PF13966	zinc-binding in reverse transcriptase	IPR026960	Reverse transcriptase zinc-binding domain
gi|227438203|gb|ACP30591.1|	SUPERFAMILY	SSF53098		IPR012337	Ribonuclease H-like domain	GO:0003676
gi|227438203|gb|ACP30591.1|	Pfam	PF00931	NB-ARC domain	IPR002182	NB-ARC	GO:0043531
gi|227438147|gb|ACP30563.1|	Pfam	PF00931	NB-ARC domain	IPR002182	NB-ARC	GO:0043531
gi|227438147|gb|ACP30563.1|	Pfam	PF00931	NB-ARC domain	IPR002182	NB-ARC	GO:0043531
gi|227438147|gb|ACP30563.1|	Pfam	PF00560	Leucine Rich Repeat	IPR001611	Leucine-rich repeat	GO:0005515
gi|227438147|gb|ACP30563.1|	PRINTS	PR00364	Disease resistance protein signature	IPR000767	Disease resistance protein	GO:0006952
gi|227438147|gb|ACP30563.1|	PRINTS	PR00364	Disease resistance protein signature	IPR000767	Disease resistance protein	GO:0006952
gi|227438147|gb|ACP30563.1|	PRINTS	PR00364	Disease resistance protein signature	IPR000767	Disease resistance protein	GO:0006952
gi|227438147|gb|ACP30563.1|	PRINTS	PR00364	Disease resistance protein signature	IPR000767	Disease resistance protein	GO:0006952
gi|227438147|gb|ACP30563.1|	SUPERFAMILY	SSF52540		IPR027417	P-loop containing nucleoside triphosphate hydrolase
gi|227438223|gb|ACP30601.1|	SUPERFAMILY	SSF103473		IPR016196	Major facilitator superfamily domain, general substrate transporter
gi|227438223|gb|ACP30601.1|	Pfam	PF00083	Sugar (and other) transporter	IPR005828	General substrate transporter	GO:0016021|GO:0022857|GO:0055085
gi|227438293|gb|ACP30636.1|	PRINTS	PR00364	Disease resistance protein signature	IPR000767	Disease resistance protein	GO:0006952
gi|227438293|gb|ACP30636.1|	PRINTS	PR00364	Disease resistance protein signature	IPR000767	Disease resistance protein	GO:0006952
gi|227438293|gb|ACP30636.1|	PRINTS	PR00364	Disease resistance protein signature	IPR000767	Disease resistance protein	GO:0006952
gi|227438293|gb|ACP30636.1|	PRINTS	PR00364	Disease resistance protein signature	IPR000767	Disease resistance protein	GO:0006952
gi|227438293|gb|ACP30636.1|	Pfam	PF00560	Leucine Rich Repeat	IPR001611	Leucine-rich repeat	GO:0005515
gi|227438293|gb|ACP30636.1|	Pfam	PF00931	NB-ARC domain	IPR002182	NB-ARC	GO:0043531
gi|227438293|gb|ACP30636.1|	Pfam	PF00931	NB-ARC domain	IPR002182	NB-ARC	GO:0043531
gi|227438293|gb|ACP30636.1|	SUPERFAMILY	SSF52540		IPR027417	P-loop containing nucleoside triphosphate hydrolase
	Pfam	PF00560	Leucine Rich Repeat	IPR001611	Leucine-rich repeat	GO:0005515
gi|227438125|gb|ACP30552.1|	Pfam	PF07725	Leucine Rich Repeat	IPR011713	Leucine-rich repeat 3
gi|227438125|gb|ACP30552.1|	Pfam	PF00560	Leucine Rich Repeat	IPR001611	Leucine-rich repeat	GO:0005515
gi|227438125|gb|ACP30552.1|	Pfam	PF00560	Leucine Rich Repeat	IPR001611	Leucine-rich repeat	GO:0005515
gi|4850296|emb|CAB43052.1|	Gene3D	G3DSA:2.40.50.140		IPR012340	Nucleic acid-binding, OB-fold
gi|4850296|emb|CAB43052.1|	Hamap	MF_00075	Translation initiation factor IF-1 [infA].	IPR004368	Translation initiation factor IF-1	GO:0003743|GO:0006413
gi|4850296|emb|CAB43052.1|	TIGRFAM	TIGR00008	infA: translation initiation factor IF-1	IPR004368	Translation initiation factor IF-1	GO:0003743|GO:0006413
gi|4850296|emb|CAB43052.1|	SUPERFAMILY	SSF50249		IPR012340	Nucleic acid-binding, OB-fold
gi|4850296|emb|CAB43052.1|	SMART	SM00316	Ribosomal protein S1-like RNA-binding domain	IPR022967	RNA-binding domain, S1
gi|4850296|emb|CAB43052.1|	ProSiteProfiles	PS50832	S1 domain IF1 type profile.	IPR006196	RNA-binding domain, S1, IF1 type	GO:0003723|GO:0003743|GO:0006413
gi|4850296|emb|CAB43052.1|	Pfam	PF01176	Translation initiation factor 1A / IF-1	IPR006196	RNA-binding domain, S1, IF1 type	GO:0003723|GO:0003743|GO:0006413
gi|15235932|ref|NP_193429.1|	Pfam	PF12799	Leucine Rich repeats (2 copies)	IPR025875	Leucine rich repeat 4
gi|15239700|ref|NP_199688.1|	Pfam	PF00560	Leucine Rich Repeat	IPR001611	Leucine-rich repeat	GO:0005515
gi|297801410|ref|XP_002868589.	SUPERFAMILY	SSF52200		IPR000157	Toll/interleukin-1 receptor homology (TIR) domain	GO:0005515|GO:0007165
gi|297801410|ref|XP_002868589.	Pfam	PF01582	TIR domain	IPR000157	Toll/interleukin-1 receptor homology (TIR) domain	GO:0005515|GO:0007165
gi|297801410|ref|XP_002868589.	SUPERFAMILY	SSF52540		IPR027417	P-loop containing nucleoside triphosphate hydrolase
gi|297801410|ref|XP_002868589.	ProSiteProfiles	PS50104	TIR domain profile.	IPR000157	Toll/interleukin-1 receptor homology (TIR) domain	GO:0005515|GO:0007165
gi|5302806|emb|CAB46047.1|	Pfam	PF00560	Leucine Rich Repeat	IPR001611	Leucine-rich repeat	GO:0005515
gi|297801410|ref|XP_002868589.	SUPERFAMILY	SSF52200		IPR000157	Toll/interleukin-1 receptor homology (TIR) domain	GO:0005515|GO:0007165
gi|297801410|ref|XP_002868589.	Pfam	PF01582	TIR domain	IPR000157	Toll/interleukin-1 receptor homology (TIR) domain	GO:0005515|GO:0007165
gi|297801410|ref|XP_002868589.	SUPERFAMILY	SSF52540		IPR027417	P-loop containing nucleoside triphosphate hydrolase
gi|297801410|ref|XP_002868589.	ProSiteProfiles	PS50104	TIR domain profile.	IPR000157	Toll/interleukin-1 receptor homology (TIR) domain	GO:0005515|GO:0007165
gi|227438147|gb|ACP30563.1|	Pfam	PF00931	NB-ARC domain	IPR002182	NB-ARC	GO:0043531
gi|227438147|gb|ACP30563.1|	Pfam	PF00931	NB-ARC domain	IPR002182	NB-ARC	GO:0043531
gi|227438147|gb|ACP30563.1|	Pfam	PF00560	Leucine Rich Repeat	IPR001611	Leucine-rich repeat	GO:0005515
gi|227438147|gb|ACP30563.1|	PRINTS	PR00364	Disease resistance protein signature	IPR000767	Disease resistance protein	GO:0006952
gi|227438147|gb|ACP30563.1|	PRINTS	PR00364	Disease resistance protein signature	IPR000767	Disease resistance protein	GO:0006952
gi|227438147|gb|ACP30563.1|	PRINTS	PR00364	Disease resistance protein signature	IPR000767	Disease resistance protein	GO:0006952
gi|227438147|gb|ACP30563.1|	PRINTS	PR00364	Disease resistance protein signature	IPR000767	Disease resistance protein	GO:0006952
gi|227438147|gb|ACP30563.1|	SUPERFAMILY	SSF52540		IPR027417	P-loop containing nucleoside triphosphate hydrolase
gi|227438293|gb|ACP30636.1|	PRINTS	PR00364	Disease resistance protein signature	IPR000767	Disease resistance protein	GO:0006952
gi|227438293|gb|ACP30636.1|	PRINTS	PR00364	Disease resistance protein signature	IPR000767	Disease resistance protein	GO:0006952
gi|227438293|gb|ACP30636.1|	PRINTS	PR00364	Disease resistance protein signature	IPR000767	Disease resistance protein	GO:0006952
gi|227438293|gb|ACP30636.1|	PRINTS	PR00364	Disease resistance protein signature	IPR000767	Disease resistance protein	GO:0006952
gi|227438293|gb|ACP30636.1|	Pfam	PF00560	Leucine Rich Repeat	IPR001611	Leucine-rich repeat	GO:0005515
gi|227438293|gb|ACP30636.1|	Pfam	PF00931	NB-ARC domain	IPR002182	NB-ARC	GO:0043531
gi|227438293|gb|ACP30636.1|	Pfam	PF00931	NB-ARC domain	IPR002182	NB-ARC	GO:0043531
gi|227438293|gb|ACP30636.1|	SUPERFAMILY	SSF52540		IPR027417	P-loop containing nucleoside triphosphate hydrolase
gi|4850296|emb|CAB43052.1|	Gene3D	G3DSA:2.40.50.140		IPR012340	Nucleic acid-binding, OB-fold
gi|4850296|emb|CAB43052.1|	Hamap	MF_00075	Translation initiation factor IF-1 [infA].	IPR004368	Translation initiation factor IF-1	GO:0003743|GO:0006413
gi|4850296|emb|CAB43052.1|	TIGRFAM	TIGR00008	infA: translation initiation factor IF-1	IPR004368	Translation initiation factor IF-1	GO:0003743|GO:0006413
gi|4850296|emb|CAB43052.1|	SMART	SM00316	Ribosomal protein S1-like RNA-binding domain	IPR022967	RNA-binding domain, S1
gi|4850296|emb|CAB43052.1|	SUPERFAMILY	SSF50249		IPR012340	Nucleic acid-binding, OB-fold
gi|4850296|emb|CAB43052.1|	ProSiteProfiles	PS50832	S1 domain IF1 type profile.	IPR006196	RNA-binding domain, S1, IF1 type	GO:0003723|GO:0003743|GO:0006413
gi|4850296|emb|CAB43052.1|	Pfam	PF01176	Translation initiation factor 1A / IF-1	IPR006196	RNA-binding domain, S1, IF1 type	GO:0003723|GO:0003743|GO:0006413
gi|227438223|gb|ACP30601.1|	SUPERFAMILY	SSF103473		IPR016196	Major facilitator superfamily domain, general substrate transporter
gi|227438223|gb|ACP30601.1|	Pfam	PF00083	Sugar (and other) transporter	IPR005828	General substrate transporter	GO:0016021|GO:0022857|GO:0055085
gi|227438203|gb|ACP30591.1|	SUPERFAMILY	SSF52540		IPR027417	P-loop containing nucleoside triphosphate hydrolase
gi|227438203|gb|ACP30591.1|	Pfam	PF13966	zinc-binding in reverse transcriptase	IPR026960	Reverse transcriptase zinc-binding domain
gi|227438203|gb|ACP30591.1|	SUPERFAMILY	SSF53098		IPR012337	Ribonuclease H-like domain	GO:0003676
gi|227438203|gb|ACP30591.1|	Pfam	PF00931	NB-ARC domain	IPR002182	NB-ARC	GO:0043531
gi|15235932|ref|NP_193429.1|	Pfam	PF12799	Leucine Rich repeats (2 copies)	IPR025875	Leucine rich repeat 4
gi|227438253|gb|ACP30616.1|	SUPERFAMILY	SSF52540		IPR027417	P-loop containing nucleoside triphosphate hydrolase
gi|227438253|gb|ACP30616.1|	PRINTS	PR00364	Disease resistance protein signature	IPR000767	Disease resistance protein	GO:0006952
gi|227438253|gb|ACP30616.1|	PRINTS	PR00364	Disease resistance protein signature	IPR000767	Disease resistance protein	GO:0006952
gi|227438253|gb|ACP30616.1|	PRINTS	PR00364	Disease resistance protein signature	IPR000767	Disease resistance protein	GO:0006952
gi|227438253|gb|ACP30616.1|	PRINTS	PR00364	Disease resistance protein signature	IPR000767	Disease resistance protein	GO:0006952
gi|227438253|gb|ACP30616.1|	Pfam	PF00931	NB-ARC domain	IPR002182	NB-ARC	GO:0043531
gi|227438253|gb|ACP30616.1|	Pfam	PF00931	NB-ARC domain	IPR002182	NB-ARC	GO:0043531
gi|227438253|gb|ACP30616.1|	Pfam	PF00560	Leucine Rich Repeat	IPR001611	Leucine-rich repeat	GO:0005515
gi|227438125|gb|ACP30552.1|	Pfam	PF07725	Leucine Rich Repeat	IPR011713	Leucine-rich repeat 3
gi|227438125|gb|ACP30552.1|	Pfam	PF00560	Leucine Rich Repeat	IPR001611	Leucine-rich repeat	GO:0005515
gi|227438125|gb|ACP30552.1|	Pfam	PF00560	Leucine Rich Repeat	IPR001611	Leucine-rich repeat	GO:0005515
gi|5302806|emb|CAB46047.1|	Pfam	PF00560	Leucine Rich Repeat	IPR001611	Leucine-rich repeat	GO:0005515
gi|15239700|ref|NP_199688.1|	Pfam	PF00560	Leucine Rich Repeat	IPR001611	Leucine-rich repeat	GO:0005515
a RRS1 (ADM88042.1) homologous protein sequences retrieved from NCBI by Blastp (top 500 hits) against the non-redundant (nr) protein database and containing C-terminal sequences (after RRS1 amino-acid position L850 in a Clustalw multiple sequence alignment) with positive sequence or motif matches.
b Motifs identified by Interproscan (http://tools.bioinformatics.csiro.au/cgi-bin/interproscan.cgi) in C-terminal sequences.
c Blast2Go (http://blast2go.bioinformatics.csiro.au/cgi-bin/blast2go.cgi) derived gene ontologies for C-terminal domains.
